# Supplementary material for: Muscle transcriptomic investigation of late fetal development identifies candidate genes for piglet maturity
Source: BMC Genomics. 2014 Sep 17;15(1):797. doi: 10.1186/1471-2164-15-797 (PMC4287105; doi:10.1186/1471-2164-15-797)
Supplement: Supplementary file 1 — Additional file 1: Complete list of differentially expressed probes of sub-model 1 '.xlsx’ file. Features of 2000 genes of sub-model 1 (Gene symbol, gene name, probe name, p-value and log2-fold change (d110/d90)). P-value, Bonferroni and FDR were obtained by a F-type test comparing the complete model (1) and the reduced model y=μ+S+ε. (XLSX 228 KB) [file 12864_2014_6780_MOESM1_ESM.xlsx]

## Sheet: Sheet1
ADDITIONAL FILE 1
Complete list of differentially expressed probes depending on sub-model 1 (2000 probes)
P-values represents the F-type test performed by comparing the complete model with the reduced model.
Gene symbol	Gene name	Probe name	P-value			Fold change		Gene symbol	Gene name	Probe name	P-value			Fold change
			Unadjusted	Bonferroni	FDR	day: 110 / 90					Unadjusted	Bonferroni	FDR	day: 110 / 90
Genes up-regulated at day 110								Genes up-regulated at day 90
AGT	Sus scrofa angiotensinogen-like (LOC100157073), mRNA	A_72_P034386	4.44089e-16	1.97034e-11	2.0126e-14	4.60759		TRIP4	Sus scrofa PCNA-associated factor-like (LOC100514810), mRNA	A_72_P501145	2.05391e-14	9.1128e-10	5.16014e-13	-3.84674
AGT	Sus scrofa angiotensinogen-like (LOC100157073), mRNA	A_72_P568899	1.11022e-16	4.92584e-12	6.02918e-15	4.54493		TOP2A	topoisomerase (DNA) II alpha 170kDa	A_72_P298629	3.21965e-15	1.42849e-10	1.07974e-13	-3.77649
TRNP1	Sus scrofa TMF-regulated nuclear protein 1-like (LOC100511386), mRNA	A_72_P210252	6.66134e-16	2.9555e-11	2.85556e-14	3.46822		FAM64A	family with sequence similarity 64, member A	O11735	2.22045e-16	9.85168e-12	1.10569e-14	-3.70379
unknown	unknown	A_72_P055116	0	0	0	3.45078		TCF19	unknown	OTTSUST00000000803	1.19904e-14	5.3199e-10	3.27177e-13	-3.68612
MTMR7	Sus scrofa myotubularin related protein 7 (MTMR7), mRNA	A_72_P498640	2.4647e-14	1.09354e-09	6.00514e-13	3.34839		POSTN	Sus scrofa periostin, osteoblast specific factor (POSTN), transcript variant 1, mRNA	A_72_P693830	0	0	0	-3.54195
unknown	unknown	A_72_P306913	0	0	0	3.24816		POSTN	periostin, osteoblast specific factor (POSTN)	gi|84096487|gb|DR120948.1|DR120948	0	0	0	-3.51742
FMO1	Sus scrofa flavin containing monooxygenase 1 (FMO1), mRNA	A_72_P165386	4.21885e-15	1.87182e-10	1.3643e-13	2.99365		POSTN	Sus scrofa periostin, osteoblast specific factor (POSTN), transcript variant 1, mRNA	A_72_P147831	0	0	0	-3.51341
GPX3	Sus scrofa glutathione peroxidase 3 (plasma) (GPX3), mRNA	A_72_P440086	2.22045e-16	9.85168e-12	1.10569e-14	2.89272		KIFC1	Sus scrofa kinesin family member C1 (KIFC1), mRNA	A_72_P284989	2.22045e-16	9.85168e-12	1.10569e-14	-3.34458
FMO1	Sus scrofa flavin containing monooxygenase 1 (FMO1), mRNA	A_72_P567674	1.22125e-15	5.41842e-11	4.82925e-14	2.83348		CENPF	Sus scrofa centromere protein F, 350/400kDa (mitosin) (CENPF), partial mRNA	A_72_P145851	1.9984e-15	8.86651e-11	7.3156e-14	-3.22143
MASP1	Homo sapiens mannan-binding lectin serine peptidase 1 (C4/C2 activating component of Ra-reactive factor) (MASP1), transcript variant 4, non-coding RNA	A_72_P025306	6.88338e-15	3.05402e-10	2.05658e-13	2.66617		LOC100517651	unknown	A_72_P290409	1.11022e-16	4.92584e-12	6.02918e-15	-3.13963
STEAP4	Sus scrofa mRNA, clone:SPL010010A05, expressed in spleen. [AK237182]	A_72_P366423	1.11022e-16	4.92584e-12	6.02918e-15	2.656		PCPA1	Sus scrofa carboxypeptidase A1-like (LOC100625061), mRNA	A_72_P035771	5.77316e-15	2.56144e-10	1.77139e-13	-3.13413
dci	dodecenoyl-Coenzyme A delta isomerase (3,2 trans-enoyl-Coenzyme A isomerase)	O14547	4.44089e-16	1.97034e-11	2.0126e-14	2.64562		SPC24	unknown	A_72_P405408	0	0	0	-3.12663
FMO1	Sus scrofa flavin containing monooxygenase 1 (FMO1), mRNA	A_72_P569629	3.08642e-14	1.36938e-09	7.26078e-13	2.59195		KIF4A	kinesin family member 4B	O5476	1.11022e-16	4.92584e-12	6.02918e-15	-3.12482
unknown	unknown	A_72_P085286	0	0	0	2.57821		IL18	interleukin 18 (interferon-gamma-inducing factor)	O14565	0	0	0	-3.09291
FKBP5	FK506-binding protein 5 (EC 5.2.1.8)(Peptidyl-prolyl cis-trans isomerase)(PPIase)(Rotamase)(51 kDa FK506-binding protein)(FKBP-51)(54 kDa progesterone receptor-associated immunophilin)(FKBP54)(P54)(FF1 antigen)(HSP90-binding immunophilin)(Androgen-regulated protein 6)	A_72_P127911	7.74003e-12	3.4341e-07	8.35631e-11	2.55784		IL18	Sus scrofa interleukin-18 (IL18)	gi|47522819|ref|NM_213997.1|	0	0	0	-3.08711
ATP1A2	Na,K-ATPase alpha 2 subunit	A_72_P720798	0	0	0	2.53845		IL18	Sus scrofa interleukin 18 (interferon-gamma-inducing factor) (IL18), mRNA	A_72_P232887	0	0	0	-3.08379
NMNAT3	Sus scrofa nicotinamide mononucleotide adenylyltransferase 3-like (LOC100623321), mRNA	A_72_P147316	2.10942e-15	9.35909e-11	7.62141e-14	2.45156		TNNT2	troponin T type 2 (cardiac)	O12845	1.9984e-14	8.86651e-10	5.05214e-13	-3.02044
Cd5l	CD5 molecule-like	O9298	8.41549e-13	3.73378e-08	1.24087e-11	2.44425		SCT	Sus scrofa secretin (SCT), mRNA	A_72_P414018	8.88178e-16	3.94067e-11	3.65554e-14	-3.00488
unknown	unknown	A_72_P256912	5.35927e-12	2.3778e-07	6.06118e-11	2.39988		TACC3	transforming, acidic coiled-coil containing protein 3	A_72_P241922	0	0	0	-2.98355
ATP1A2	Na,K-ATPase alpha 2 subunit	A_72_P443451	0	0	0	2.39772		STMN1	stathmin 1/oncoprotein 18 (STMN1)	gi|57528034|ref|NM_001009582.1|	0	0	0	-2.95523
Atp1a2	ATPase, Na+/K+ transporting, alpha 2 (+) polypeptide	O10390	0	0	0	2.39572		IL18	Sus scrofa interleukin 18 (interferon-gamma-inducing factor) (IL18), mRNA	A_72_P652365	0	0	0	-2.93593
GOT2	Sus scrofa glutamic-oxaloacetic transaminase 2, mitochondrial (aspartate aminotransferase 2) (GOT2), nuclear gene encoding mitochondrial protein, mRNA	A_72_P024076	2.08722e-14	9.26057e-10	5.22606e-13	2.33504		MDK	midkine (neurite growth-promoting factor 2) (MDK)	gi|52351968|gb|AY610386.1|	4.44089e-16	1.97034e-11	2.0126e-14	-2.92113
XM_003357785	Sus scrofa hypothetical protein LOC100624137 (LOC100624137), mRNA	A_72_P201592	1.50213e-13	6.66466e-09	2.80972e-12	2.32438		STMN1	Sus scrofa stathmin 1 (STMN1), mRNA	A_72_P223227	0	0	0	-2.91981
CD5L	Sus scrofa deleted in malignant brain tumors 1 protein-like, transcript variant 1 (LOC100154019), mRNA	A_72_P216582	1.5421e-13	6.84199e-09	2.87117e-12	2.29958		VCAN	versican	A_72_P322278	0	0	0	-2.90057
ENDOG	endonuclease G	A_72_P196482	0	0	0	2.25126		NUSAP1	unknown	A_72_P072236	1.11022e-16	4.92584e-12	6.02918e-15	-2.87187
VTI1B	Sus scrofa NFS protein (NFS), mRNA	A_72_P049421	4.36318e-14	1.93585e-09	9.65032e-13	2.21126		COL21A1	Sus scrofa collagen, type XXI, alpha 1 (COL21A1), mRNA	A_72_P657949	0	0	0	-2.86735
Rorc	RAR-related orphan receptor C	O5403	9.68114e-14	4.29533e-09	1.91158e-12	2.21002		NES	Sus scrofa nestin-like (LOC100515260), miscRNA	A_72_P420249	0	0	0	-2.86104
LPL	Sus scrofa lipoprotein lipase (LPL), mRNA	A_72_P760377	5.44009e-15	2.41366e-10	1.68552e-13	2.18565		Spc24	SPC24, NDC80 kinetochore complex component, homolog (S. cerevisiae)	O13093	5.55112e-16	2.46292e-11	2.44095e-14	-2.8389
CPT1B	choline kinase beta	O14505	0	0	0	2.13174		STMN1	Sus scrofa stathmin 1 (STMN1), mRNA	A_72_P743367	0	0	0	-2.82979
LOC100511399	unknown	A_72_P181046	1.11022e-16	4.92584e-12	6.02918e-15	2.12896		TACC3	Sus scrofa transforming acidic coiled-coil-containing protein 3-like (LOC100513802), mRNA	A_72_P014171	0	0	0	-2.81565
Ldhd	lactate dehydrogenase D	O7218	1.01665e-10	4.51069e-06	8.10109e-10	2.12523		C19orf69	rjej06b_c23.y1 jej Sus scrofa cDNA 5', mRNA sequence [EW294362]	A_72_P128946	0	0	0	-2.80773
COQ10A	coenzyme Q10 homolog A (S. cerevisiae)	O11033	0	0	0	2.11351		ARHGAP11A	Sus scrofa Rho GTPase activating protein 11A (ARHGAP11A), mRNA	A_72_P043141	0	0	0	-2.7763
unknown	unknown	A_72_P600728	0	0	0	2.10621		STMN1	Sus scrofa stathmin 1 (STMN1), mRNA	A_72_P757703	0	0	0	-2.77567
unknown	unknown	A_72_P340358	3.88578e-15	1.72404e-10	1.27518e-13	2.10533		STMN1	Sus scrofa stathmin 1 (STMN1), mRNA	A_72_P731693	0	0	0	-2.7669
LPL	Sus scrofa lipoprotein lipase (LPL), mRNA	A_72_P742824	9.10383e-15	4.03919e-10	2.58756e-13	2.09781		unknown	unknown	A_72_P394278	6.21725e-15	2.75847e-10	1.88936e-13	-2.76586
PDHA1	Sus scrofa pyruvate dehydrogenase (lipoamide) alpha 1 (PDHA1), mRNA	A_72_P645767	1.76525e-14	7.83208e-10	4.55618e-13	2.08626		NES	Sus scrofa nestin (NES), mRNA	A_72_P002891	0	0	0	-2.76314
unknown	unknown	A_72_P261942	0	0	0	2.08029		STMN1	Sus scrofa stathmin 1 (STMN1), mRNA	A_72_P748030	0	0	0	-2.73263
unknown	Sus scrofa aldo-keto reductase family 1, member C-like 1 (AKR1CL1), mRNA	A_72_P716823	1.29896e-13	5.76323e-09	2.47561e-12	2.07245		ARHGAP11A	Sus scrofa Rho GTPase activating protein 11A (ARHGAP11A), mRNA	A_72_P542588	0	0	0	-2.72334
PDHA1	Sus scrofa pyruvate dehydrogenase (lipoamide) alpha 1 (PDHA1), mRNA	A_72_P086206	5.66214e-15	2.51218e-10	1.74336e-13	2.04931		Kif4	Sus scrofa kinesin family member 4A (KIF4A), mRNA	A_72_P205627	7.77156e-16	3.44809e-11	3.27765e-14	-2.72109
HIST1H2AA	histone cluster 1, H2aa	O4840	1.11022e-16	4.92584e-12	6.02918e-15	2.0294		STMN1	unknown	A_72_P281684	0	0	0	-2.71961
LOC100155761	unknown	A_72_P336083	1.11022e-16	4.92584e-12	6.02918e-15	2.02819		MYHC	Sus scrofa myosin heavy chain (MYHC), mRNA	A_72_P414973	0	0	0	-2.70593
MTP18	mitochondrial protein 18 kDa	O4058	0	0	0	2.02253		Cdk5r1	cyclin-dependent kinase 5, regulatory subunit 1 (p35)	O10845	1.18572e-13	5.26079e-09	2.28432e-12	-2.67539
SLC1A3	solute carrier family 1 (glial high affinity glutamate transporter), member 3	O13275	0	0	0	2.00016		unknown	unknown	A_72_P311568	4.44089e-16	1.97034e-11	2.0126e-14	-2.62526
MDH1	Sus scrofa malate dehydrogenase, cytoplasmic-like (LOC100621872), mRNA	A_72_P559629	1.11022e-16	4.92584e-12	6.02918e-15	1.99332		unknown	unknown	A_72_P410118	1.11022e-15	4.92584e-11	4.4337e-14	-2.6224
SLC1A3	Sus scrofa excitatory amino acid transporter 1-like (LOC100516047), mRNA	A_72_P167041	0	0	0	1.98823		NES	Sus scrofa nestin (NES), mRNA	A_72_P677364	1.01474e-13	4.50222e-09	1.99037e-12	-2.57561
TUBA8	tubulin, alpha 8	A_72_P322253	3.84248e-13	1.70483e-08	6.34474e-12	1.98677		MYBL2	Sus scrofa v-myb myeloblastosis viral oncogene homolog (avian)-like 2 (MYBL2), mRNA [NM_001244469]	A_72_P006016	1.44329e-15	6.40359e-11	5.53944e-14	-2.57388
MDH1	Sus scrofa malate dehydrogenase, cytoplasmic-like (LOC100621872), mRNA	A_72_P303074	0	0	0	1.98107		BASP1	brain abundant, membrane attached signal protein 1	A_72_P049831	0	0	0	-2.56301
ARG2	Sus scrofa arginase, type II (ARG2), mRNA	A_72_P709160	0	0	0	1.96299		MYBL2	Sus scrofa v-myb myeloblastosis viral oncogene homolog (avian)-like 2 (MYBL2), mRNA [NM_001244469]	A_72_P603178	0	0	0	-2.55618
LOC100512579	Sus scrofa hypothetical protein LOC100512579 (LOC100512579), mRNA	A_72_P211327	9.41913e-12	4.17908e-07	9.94309e-11	1.94512		MYBL2	v-myb myeloblastosis viral oncogene homolog (avian)-like 2	A_72_P350008	1.11022e-16	4.92584e-12	6.02918e-15	-2.54903
PYGM	Sus scrofa phosphorylase, glycogen, muscle, transcript variant 1 (PYGM), mRNA	A_72_P574044	8.88178e-16	3.94067e-11	3.65554e-14	1.94023		VCAN	Sus scrofa versican (VCAN), mRNA	A_72_P409933	0	0	0	-2.53897
LPL	Sus scrofa hypothetical LOC100628045 (LOC100628045), miscRNA	A_72_P514668	7.77156e-15	3.44809e-10	2.26699e-13	1.92544		TMEM132A	unknown	A_72_P015251	0	0	0	-2.53584
ARG2	Sus scrofa arginase, type II (ARG2), mRNA	A_72_P719118	0	0	0	1.92234		NES	Sus scrofa nestin (NES), mRNA	A_72_P474716	0	0	0	-2.52708
CD5L	Sus scrofa deleted in malignant brain tumors 1 protein-like, transcript variant 1 (LOC100154019), mRNA	A_72_P474664	8.24563e-13	3.65842e-08	1.21842e-11	1.91805		SOX4	Sus scrofa transcription factor SOX-4-like (LOC100512542), mRNA	A_72_P476213	8.07132e-14	3.58108e-09	1.6352e-12	-2.49306
unknown	unknown	A_72_P217742	6.66134e-16	2.9555e-11	2.85556e-14	1.9169		MYH3	myosin, heavy chain 3, skeletal muscle, embryonic	O9265	0	0	0	-2.48585
NMNAT3	364668 MARC 2PIG Sus scrofa cDNA 5', mRNA sequence [BI339629]	A_72_P162926	7.82552e-12	3.47203e-07	8.43339e-11	1.88667		Tppp3	tubulin polymerization-promoting protein family member 3	O4242	2.22322e-12	9.86399e-08	2.84757e-11	-2.47888
PLN	1139442 MARC 4PIG Sus scrofa cDNA 5', mRNA sequence [DN125588]	A_72_P285084	1.52101e-14	6.7484e-10	4.01213e-13	1.87717		unknown	unknown	A_72_P255077	0	0	0	-2.47612
STXBP2	syntaxin binding protein 2	O6461	2.75957e-12	1.22437e-07	3.42672e-11	1.86962		SOX4	Sus scrofa transcription factor SOX-4-like (LOC100512542), mRNA	A_72_P404508	5.88418e-15	2.61069e-10	1.79924e-13	-2.47415
PPP1R14C	protein phosphatase 1, regulatory (inhibitor) subunit 14C	A_72_P092786	0	0	0	1.85665		CKS2	CDC28 protein kinase regulatory subunit 2	O10576	6.62803e-14	2.94072e-09	1.38062e-12	-2.42366
ACACB	Sus scrofa acetyl-CoA carboxylase beta (ACACB), mRNA	A_72_P413058	3.66374e-15	1.62553e-10	1.20857e-13	1.85394		ASPM	Sus scrofa abnormal spindle-like microcephaly-associated protein homolog (LOC100520688), mRNA	A_72_P442508	0	0	0	-2.40826
ACADS	acyl-CoA dehydrogenase, C-2 to C-3 short chain	A_72_P061711	1.36557e-14	6.05878e-10	3.65207e-13	1.84407		NES	Sus scrofa nestin (NES), mRNA	A_72_P009966	2.10942e-15	9.35909e-11	7.62141e-14	-2.37781
LPL	Sus scrofa lipoprotein lipase (LPL), mRNA	A_72_P732308	4.21885e-15	1.87182e-10	1.3643e-13	1.8238		TNNT3	troponin T type 3 (skeletal, fast)	O12914	0	0	0	-2.37671
ANPEP	Sus scrofa alanyl (membrane) aminopeptidase (ANPEP), mRNA	A_72_P177411	5.61701e-09	0.000249216	2.88036e-08	1.82032		SOX4	Rep: Chromodomain-helicase-DNA-binding protein 6 (EC 3.6.1.-) (ATP- dependent helicase CHD6) (CHD-6) (Radiation-induced gene B protein). - Xenopus tropicalis, partial (3%) [TC531498]	A_72_P211347	9.03611e-13	4.00914e-08	1.3188e-11	-2.37269
Crat	carnitine acetyltransferase	O12482	1.68754e-14	7.48727e-10	4.38879e-13	1.81951		COL12A1	Sus scrofa collagen, type XII, alpha 1 (COL12A1), mRNA	A_72_P649854	0	0	0	-2.37126
LPL	Sus scrofa hypothetical LOC100628045 (LOC100628045), miscRNA	A_72_P639049	5.55112e-16	2.46292e-11	2.44095e-14	1.81168		Basp1	brain abundant, membrane attached signal protein 1	O10258	0	0	0	-2.31894
unknown	933215 MARC 4PIG Sus scrofa cDNA 3', mRNA sequence [CK462419]	A_72_P281299	6.35925e-11	2.82147e-06	5.36605e-10	1.80863		ARHGAP11A	Sus scrofa Rho GTPase activating protein 11A (ARHGAP11A), mRNA	A_72_P602603	0	0	0	-2.31838
PYGM	Sus scrofa phosphorylase, glycogen, muscle, transcript variant 1 (PYGM), mRNA	A_72_P516452	5.10703e-15	2.26589e-10	1.60246e-13	1.79868		SGOL1	Sus scrofa shugoshin-like 1 (S. pombe) (SGOL1), mRNA	A_72_P162006	3.21965e-15	1.42849e-10	1.07974e-13	-2.30074
ACACB	Sus scrofa acetyl-CoA carboxylase beta (ACACB), mRNA	A_72_P582352	4.44089e-15	1.97034e-10	1.42571e-13	1.7938		SGCE	sarcoglycan, epsilon	A_72_P223757	0	0	0	-2.28771
CN153718	940862 MARC 4PIG Sus scrofa cDNA 3', mRNA sequence [CN153718]	A_72_P141686	1.43219e-14	6.35433e-10	3.80955e-13	1.79186		Skp2	S-phase kinase-associated protein 2 (p45)	O2895	3.71148e-13	1.64671e-08	6.15316e-12	-2.2678
MDH1	Pig malate dehydrogenase mRNA, 3' end. [M29463]	A_72_P588386	0	0	0	1.7884		DCLK1	doublecortin-like kinase 1	A_72_P128451	0	0	0	-2.26624
LOC618507	unknown	A_72_P220332	1.22691e-12	5.44354e-08	1.71019e-11	1.75716		PEG10	Sus scrofa paternally expressed 10 (PEG10), transcript variant 1, mRNA	A_72_P174276	0	0	0	-2.25424
unknown	unknown	A_72_P028376	0	0	0	1.7569		CIT	Sus scrofa citron (rho-interacting, serine/threonine kinase 21) (CIT), partial mRNA	A_72_P532663	3.35764e-11	1.48972e-06	3.05344e-10	-2.25343
SLC25A33	solute carrier family 25, member 33	O11118	2.52021e-14	1.11817e-09	6.10019e-13	1.73499		PEG10	Sus scrofa paternally expressed 10 (PEG10), transcript variant 1, mRNA	A_72_P534124	0	0	0	-2.24598
SLC25A33	solute carrier family 25, member 33	A_72_P150231	6.36158e-14	2.8225e-09	1.33389e-12	1.7339		unknown	unknown	A_72_P286139	2.4647e-14	1.09354e-09	6.00514e-13	-2.24578
ACAT1	unknown	A_72_P414863	0	0	0	1.71715		C7H6orf134	unknown	OTTSUST00000001026	3.99014e-13	1.77035e-08	6.54472e-12	-2.2375
DLD	Sus scrofa dihydrolipoyl dehydrogenase, mitochondrial-like (LOC100622918), mRNA	A_72_P595344	8.77076e-15	3.89141e-10	2.50735e-13	1.69943		unknown	unknown	A_72_P252492	0	0	0	-2.22807
RAB3A	Sus scrofa mRNA, clone:OVRM10004A02, expressed in ovary. [AK234663]	A_72_P549961	1.72085e-14	7.63505e-10	4.45972e-13	1.6941		unknown	unknown	OTTSUST00000001033	3.81917e-13	1.69449e-08	6.31094e-12	-2.20592
unknown	unknown	A_72_P086031	1.11022e-16	4.92584e-12	6.02918e-15	1.67342		DLK1	Sus scrofa protein delta homolog 1-like (LOC100624540), mRNA	A_72_P441289	0	0	0	-2.20377
XR_114310	Homo sapiens hypothetical LOC100506440 (LOC100506440), partial miscRNA	A_72_P236932	2.07279e-13	9.19654e-09	3.70978e-12	1.66174		NES	Sus scrofa nestin (NES), mRNA	A_72_P052631	0	0	0	-2.19135
unknown	unknown	A_72_P094806	1.33782e-13	5.93563e-09	2.54094e-12	1.65642		FBLN7	unknown	A_72_P431264	1.44329e-15	6.40359e-11	5.53944e-14	-2.19078
DLD	Sus scrofa dihydrolipoamide dehydrogenase (DLD), mRNA	A_72_P643339	0	0	0	1.63628		FKBP10	Sus scrofa peptidyl-prolyl cis-trans isomerase FKBP10-like (LOC100511038), miscRNA	A_72_P154676	3.33067e-16	1.47775e-11	1.56874e-14	-2.18173
OXTR	Sus scrofa oxytocin receptor (OXTR), mRNA	A_72_P088746	2.87672e-11	1.27634e-06	2.66794e-10	1.6352		unknown	unknown	A_72_P706027	2.28018e-12	1.01167e-07	2.90919e-11	-2.17403
unknown	unknown	A_72_P024896	0	0	0	1.62302		unknown	Sus scrofa mRNA, clone:UTR010023H10, expressed in uterus. [AK352200]	A_72_P080321	0	0	0	-2.17341
GPT	Sus scrofa alanine aminotransferase 1-like (LOC100524618), mRNA	A_72_P060116	2.54241e-14	1.12802e-09	6.1372e-13	1.6209		SLCO2B1	solute carrier organic anion transporter family, member 2B1	A_72_P121746	7.29627e-12	3.23721e-07	7.94798e-11	-2.1601
ZNF385D	zinc finger protein 385D	O8145	9.10383e-15	4.03919e-10	2.58756e-13	1.60064		Fkbp10	FK506 binding protein 10, 65 kDa	O9380	8.88178e-16	3.94067e-11	3.65554e-14	-2.15192
LACTB	Sus scrofa serine beta-lactamase-like protein LACTB, mitochondrial-like (LOC100152773), mRNA	A_72_P507898	1.17391e-11	5.20838e-07	1.21125e-10	1.58454		DLK1	Sus scrofa delta-like 1 homolog (Drosophila) (DLK1)	gi|114703735|ref|NM_001048187.1|	0	0	0	-2.1507
unknown	unknown	A_72_P316843	1.87628e-12	8.32467e-08	2.46657e-11	1.58301		unknown	unknown	A_72_P066261	6.66134e-16	2.9555e-11	2.85556e-14	-2.14041
CS	Sus scrofa citrate synthase (CS), nuclear gene encoding mitochondrial protein, mRNA	A_72_P630718	0	0	0	1.58133		DLK1	Sus scrofa delta-like 1 homolog (Drosophila) (DLK1), transcript variant 1, mRNA	A_72_P035731	0	0	0	-2.13298
CS	Sus scrofa citrate synthase, mitochondrial-like (LOC100621743), mRNA	A_72_P537441	0	0	0	1.57854		COL1A2	unknown	A_72_P095131	4.55191e-15	2.01959e-10	1.45294e-13	-2.11614
unknown	unknown	A_72_P412178	1.44329e-15	6.40359e-11	5.53944e-14	1.57692		XM_002697261	Bos taurus hypothetical protein LOC100336395 (LOC100336395), mRNA	A_72_P380778	5.49416e-12	2.43765e-07	6.19477e-11	-2.08628
ESR1	Sus scrofa estrogen receptor 1 (ESR1), mRNA	A_72_P444427	1.11022e-16	4.92584e-12	6.02918e-15	1.57405		MATN2	Sus scrofa matrilin 2 (MATN2), mRNA	A_72_P415073	4.80727e-14	2.13289e-09	1.04913e-12	-2.06869
unknown	unknown	A_72_P247652	0	0	0	1.57128		MARCKSL1	MARCKS-like 1	O8831	4.33709e-12	1.92428e-07	5.06256e-11	-2.06052
FBXO40	F-box protein 40	A_72_P218407	9.30367e-14	4.12785e-09	1.84691e-12	1.57058		FAP	Uncharacterized protein	A_72_P207492	2.22045e-15	9.85168e-11	7.97061e-14	-2.05984
ITIH4	Sus scrofa inter-alpha (globulin) inhibitor H4 (plasma Kallikrein-sensitive glycoprotein) (ITIH4), mRNA	A_72_P232272	5.55112e-16	2.46292e-11	2.44095e-14	1.55381		NES	nestin	O7015	0	0	0	-2.04526
unknown	unknown	A_72_P207682	1.22125e-15	5.41842e-11	4.82925e-14	1.54979		EMILIN1	Sus scrofa elastin microfibril interfacer 1 (EMILIN1), mRNA	A_72_P184561	1.58318e-13	7.02424e-09	2.93533e-12	-2.04338
GPD2	Sus scrofa glycerol-3-phosphate dehydrogenase (MGPD), partial mRNA	A_72_P317098	5.23914e-13	2.3245e-08	8.28109e-12	1.54603		CDKN2B	cyclin dependant kinase inhibitor 2A (CDKN2A)	gi|55741440|ref|NM_213735.1|	0	0	0	-2.0292
XM_003483612	Sus scrofa mRNA, clone:LNG010078B10, expressed in lung. [AK345642]	A_72_P081706	5.31797e-14	2.35948e-09	1.1415e-12	1.54403		OGN	osteoglycin	O562	0	0	0	-2.02224
NNT	Sus scrofa NAD(P) transhydrogenase, mitochondrial-like (LOC100526144), mRNA	A_72_P397893	0	0	0	1.5363		Col16a1	collagen, type XVI, alpha 1	O2871	0	0	0	-2.00683
MB	Sus scrofa myoglobin (MB), mRNA	A_72_P302979	2.22045e-16	9.85168e-12	1.10569e-14	1.53549		unknown	unknown	A_72_P168946	7.21423e-13	3.20081e-08	1.08318e-11	-2.00661
HSPA1A	unknown	OTTSUST00000000521	2.68602e-10	1.19173e-05	1.90647e-09	1.53359		CIT	unknown	A_72_P275409	9.36029e-12	4.15297e-07	9.89039e-11	-2.00053
AIFM1	apoptosis-inducing factor, mitochondrion-associated, 1	O11665	0	0	0	1.53045		NCAM1	neural cell adhesion molecule 1 (NCAM1)	gi|115547503|dbj|AK237885.1|	1.11022e-14	4.92584e-10	3.07865e-13	-1.99135
unknown	unknown	A_72_P036826	0	0	0	1.53033		CPE	Sus scrofa carboxypeptidase E (CPE), mRNA	A_72_P089051	0	0	0	-1.96964
tmem52	transmembrane protein 52	O6379	1.63203e-14	7.24098e-10	4.26191e-13	1.52899		unknown	unknown	A_72_P211927	6.32283e-12	2.80531e-07	7.00453e-11	-1.96488
higd1b	HIG1 hypoxia inducible domain family, member 1B	O7310	4.42979e-14	1.96541e-09	9.77329e-13	1.5262		unknown	unknown	OTTSUST00000000614	1.11022e-16	4.92584e-12	6.02918e-15	-1.96058
CS	Sus scrofa citrate synthase (CS), nuclear gene encoding mitochondrial protein, mRNA	A_72_P555890	1.11022e-16	4.92584e-12	6.02918e-15	1.52162		DEPDC1B	Sus scrofa DEP domain-containing protein 1B-like (LOC100524052), mRNA	A_72_P043281	3.33067e-16	1.47775e-11	1.56874e-14	-1.95957
MAGIX	MAGI family member, X-linked	O7544	3.25384e-12	1.44366e-07	3.93584e-11	1.52022		HES6	Sus scrofa transcription cofactor HES-6-like (LOC100622397), mRNA	A_72_P376303	4.76508e-13	2.11417e-08	7.61588e-12	-1.95698
C6orf203	Sus scrofa Uncharacterized protein C6orf203, transcript variant 3 (C6orf203), mRNA	A_72_P491955	2.22045e-16	9.85168e-12	1.10569e-14	1.51395		HES6	Sus scrofa transcription cofactor HES-6-like (LOC100622397), mRNA	A_72_P500385	7.99361e-15	3.5466e-10	2.312e-13	-1.95423
unknown	unknown	A_72_P034061	0	0	0	1.5073		unknown	unknown	A_72_P408618	0	0	0	-1.95289
HIGD1B	HIG1 hypoxia inducible domain family, member 1B	A_72_P432449	0	0	0	1.50688		MATN2	Sus scrofa matrilin 2 (MATN2), mRNA	A_72_P580717	1.52767e-13	6.77795e-09	2.84908e-12	-1.94617
BAIAP2	BAI1-associated protein 2	A_72_P022216	8.88178e-16	3.94067e-11	3.65554e-14	1.50648		RBP5	Sus scrofa cellular retinoic acid binding protein 1 (CRABP1), mRNA	A_72_P455210	7.24976e-14	3.21657e-09	1.49053e-12	-1.9396
PPTC7	similar to Homo sapiens PTC7 protein phosphatase homolog (S. cerevisiae) (PPTC7)	gi|14655551|gb|BI181142.1|BI181142	0	0	0	1.5007		unknown	unknown	A_72_P329998	0	0	0	-1.93922
ANPEP	Sus scrofa alanyl (membrane) aminopeptidase (ANPEP), mRNA	A_72_P566249	2.44916e-08	0.00108664	1.08285e-07	1.49497		SDC2	Sus scrofa syndecan 2 (SDC2), mRNA	A_72_P572164	0	0	0	-1.93504
CECR5	cat eye syndrome chromosome region, candidate 5	A_72_P314418	1.5602e-12	6.92228e-08	2.09766e-11	1.49079		COL17A1	XVI collagen (COL16A1)	gi|90244948|gb|BX915463.2|BX915463	6.71685e-14	2.98013e-09	1.39716e-12	-1.92786
PDXK	Sus scrofa pyridoxal (pyridoxine, vitamin B6) kinase (PDXK), mRNA	A_72_P689579	1.11022e-16	4.92584e-12	6.02918e-15	1.48011		NCAM1	neural cell adhesion molecule 1	A_72_P117001	1.80966e-14	8.02912e-10	4.65186e-13	-1.92482
unknown	unknown	A_72_P030286	0	0	0	1.47724		DCLK1	Serine/threonine-protein kinase DCLK1 (EC 2.7.11.1)(Doublecortin-like and CAM kinase-like 1)(Doublecortin-like kinase 1)	A_72_P076906	0	0	0	-1.92342
SLC25A12	Calcium-binding mitochondrial carrier protein Aralar1 (Mitochondrial aspartate glutamate carrier 1)(Solute carrier family 25 member 12)	A_72_P342738	6.23945e-14	2.76832e-09	1.31138e-12	1.46034		unknown	unknown	A_72_P295099	2.33147e-15	1.03443e-10	8.25559e-14	-1.91754
SLC7A7	Sus scrofa solute carrier family 7 (cationic amino acid transporter, y+ system), member 7 (SLC7A7), mRNA	A_72_P386633	2.41531e-11	1.07163e-06	2.28687e-10	1.45662		LOC100512222	unknown	A_72_P255032	0	0	0	-1.91633
prkcq	protein kinase C, theta	O7677	1.11022e-16	4.92584e-12	6.02918e-15	1.45622		HES6	Sus scrofa transcription cofactor HES-6-like (LOC100622397), mRNA	A_72_P677517	1.17684e-14	5.22139e-10	3.22109e-13	-1.9137
LOC100512267	unknown	A_72_P190556	0	0	0	1.44857		OSBPL10	Sus scrofa oxysterol binding protein-like 10 (OSBPL10), mRNA	A_72_P022036	7.01661e-14	3.11313e-09	1.45067e-12	-1.90127
PDXK	unknown	A_72_P174991	0	0	0	1.43273		unknown	unknown	A_72_P190151	0	0	0	-1.89976
unknown	unknown	A_72_P210707	3.22934e-11	1.43279e-06	2.95604e-10	1.43257		C4orf48	chromosome 4 open reading frame 48	O6802	4.62075e-13	2.05013e-08	7.41996e-12	-1.89689
unknown	unknown	A_72_P058596	5.55112e-15	2.46292e-10	1.71274e-13	1.43222		unknown	unknown	A_72_P055501	0	0	0	-1.89386
unknown	unknown	A_72_P210997	0	0	0	1.4309		SDC2	Sus scrofa syndecan 2 (SDC2), mRNA	A_72_P634951	0	0	0	-1.89331
ATP5B	ATP synthase, H+ transporting, mitochondrial F1 complex, beta polypeptide	O14585	3.33067e-16	1.47775e-11	1.56874e-14	1.4258		S100A11	Sus scrofa protein S100-A11-like (LOC100620367), mRNA	A_72_P041606	1.11022e-16	4.92584e-12	6.02918e-15	-1.87709
HSPA9	Sus scrofa heat shock 70kDa protein 9 (mortalin) (HSPA9), mRNA	A_72_P388638	0	0	0	1.42475		P4HA3	Bos taurus prolyl 4-hydroxylase, alpha polypeptide III (P4HA3), mRNA	A_72_P367073	0	0	0	-1.87441
ND2	NADH dehydrogenase subunit 2	A_72_P766062	1.11022e-16	4.92584e-12	6.02918e-15	1.41358		KPNA2	Sus scrofa mRNA, clone:OVRM10175E06, expressed in ovary. [AK236306]	A_72_P557145	3.78586e-14	1.67971e-09	8.54815e-13	-1.87233
unknown	unknown	A_72_P127936	2.81573e-10	1.24928e-05	1.99089e-09	1.41234		PEG10	Sus scrofa paternally expressed 10 (PEG10), transcript variant 1, mRNA	A_72_P564724	0	0	0	-1.87086
unknown	unknown	A_72_P392473	2.47757e-12	1.09925e-07	3.12198e-11	1.41211		RGS2	regulator of G-protein signaling 2, 24kDa	A_72_P057121	0	0	0	-1.86978
CS	citrate synthase	A_72_P124631	1.11022e-16	4.92584e-12	6.02918e-15	1.41094		SDC2	Sus scrofa syndecan 2 (SDC2), mRNA	A_72_P567454	0	0	0	-1.86852
PDXK	Sus scrofa pyridoxal (pyridoxine, vitamin B6) kinase (PDXK), mRNA	A_72_P280409	0	0	0	1.40941		unknown	unknown	A_72_P138296	2.10942e-15	9.35909e-11	7.62141e-14	-1.86426
UQCRFS1	ubiquinol-cytochrome c reductase, Rieske iron-sulfur polypeptide-like 1	O9214	4.10227e-13	1.8201e-08	6.69153e-12	1.40658		unknown	unknown	A_72_P238087	1.22125e-15	5.41842e-11	4.82925e-14	-1.85318
SLC38A4	Sus scrofa mRNA, clone:LVR010011A06, expressed in liver. [AK232278]	A_72_P404088	1.84297e-14	8.17689e-10	4.7238e-13	1.40384		VIM	vimentin	O2889	0	0	0	-1.85229
CISD1	Uncharacterized protein	A_72_P489751	1.11022e-16	4.92584e-12	6.02918e-15	1.39556		DLK1	Rep: Predicted protein - Aspergillus terreus (strain NIH 2624), partial (12%) [TC550686]	A_72_P274384	0	0	0	-1.84796
RTN4IP1	reticulon 4 interacting protein 1	O13685	0	0	0	1.38949		P4ha3	prolyl 4-hydroxylase, alpha polypeptide III	O3082	0	0	0	-1.84505
ENSSSCT00000002006	Sus scrofa NADH dehydrogenase [ubiquinone] 1 alpha subcomplex subunit 3-like (LOC100520312), mRNA	A_72_P477534	2.55351e-15	1.13294e-10	8.8928e-14	1.38878		VIM	Sus scrofa vimentin-like (LOC100522394), mRNA	A_72_P036391	0	0	0	-1.8436
aqp7	aquaporin 7	O545	1.00808e-13	4.47266e-09	1.97905e-12	1.38769		LIMA1	LIM domain and actin binding 1	O10009	0	0	0	-1.83013
DBNDD2	Sus scrofa dysbindin domain-containing protein 2-like, transcript variant 3 (LOC100157614), mRNA	A_72_P245492	5.4412e-13	2.41415e-08	8.54265e-12	1.38067		ABI3BP	ABI family, member 3 (NESH) binding protein	A_72_P039386	0	0	0	-1.83002
NRG4	neuregulin 4	A_72_P064296	0	0	0	1.36793		EPLIN-b	Sus scrofa EPLIN-b (LOC100137084), mRNA	A_72_P650834	2.22045e-16	9.85168e-12	1.10569e-14	-1.82447
CS	Sus scrofa citrate synthase, mitochondrial-like (LOC100621743), mRNA	A_72_P072591	8.88178e-16	3.94067e-11	3.65554e-14	1.36395		MEST	Sus scrofa mesoderm specific transcript homolog (mouse) (MEST), mRNA	A_72_P517687	0	0	0	-1.81683
SPI1	Sus scrofa transcription factor PU.1 (PU.1)	gi|49274644|ref|NM_001001865.1|	0	0	0	1.35615		TSPAN2	Sus scrofa tetraspan 2 (LOC100156161), mRNA	A_72_P021216	1.33227e-15	5.91101e-11	5.18055e-14	-1.79733
ADIPOR2	adiponectin receptor 2 (ADIPOR2)	gi|55742865|ref|NM_001007192.1|	5.34239e-13	2.37031e-08	8.41432e-12	1.35593		SDC2	Sus scrofa syndecan 2 (SDC2), mRNA	A_72_P501670	0	0	0	-1.79288
SLC46A3	Sus scrofa solute carrier family 46 member 3-like (LOC100154155), mRNA	A_72_P131741	2.68674e-14	1.19205e-09	6.44701e-13	1.35355		TGFB3	transforming growth factor, beta 3	O11056	5.93969e-14	2.63532e-09	1.25551e-12	-1.79131
RCOR3	Sus scrofa mRNA, clone:PTG010100F12, expressed in pituitary gland. [AK349543]	A_72_P283769	0	0	0	1.35		SDC2	Sus scrofa syndecan 2 (SDC2), mRNA	A_72_P581292	0	0	0	-1.78906
PHKB	phosphorylase kinase, beta (PHKB)	gi|74362209|gb|AJ945467.1|AJ945467	3.9968e-15	1.7733e-10	1.30582e-13	1.34998		TGFB3	Sus scrofa transforming growth factor, beta 3 (TGFB3), mRNA	A_72_P223537	2.22045e-16	9.85168e-12	1.10569e-14	-1.78745
NDUFS1	NADH dehydrogenase (ubiquinone) Fe-S protein 1, 75kDa (NADH-coen	A_72_P089311	3.94129e-14	1.74867e-09	8.83614e-13	1.34687		TTYH2	Sus scrofa tweety homolog 2 (Drosophila) (TTYH2), mRNA	A_72_P080696	4.35096e-13	1.93044e-08	7.04204e-12	-1.78431
unknown	unknown	A_72_P179146	9.65672e-13	4.28449e-08	1.39742e-11	1.34666		DMBT1	Sus scrofa deleted in malignant brain tumors 1 (DMBT1), mRNA	A_72_P177996	3.94018e-13	1.74818e-08	6.48675e-12	-1.77097
P2rx5	purinergic receptor P2X, ligand-gated ion channel, 5	O11336	8.11566e-11	3.60076e-06	6.65574e-10	1.34265		SERPINH1	serpin peptidase inhibitor, clade H (heat shock protein 47), member 1, (collagen binding protein 1)	O8960	2.77556e-15	1.23146e-10	9.56102e-14	-1.76951
unknown	unknown	A_72_P417809	3.55271e-15	1.57627e-10	1.17632e-13	1.34262		DCLK1	doublecortin-like kinase 1	O2394	4.44089e-16	1.97034e-11	2.0126e-14	-1.76838
KCNG2	potassium voltage-gated channel, subfamily G, member 2	O6864	1.49436e-13	6.63018e-09	2.79872e-12	1.33995		unknown	unknown	A_72_P108876	3.33067e-16	1.47775e-11	1.56874e-14	-1.76837
C6orf203	Sus scrofa Uncharacterized protein C6orf203, transcript variant 4 (C6orf203), mRNA	A_72_P536495	0	0	0	1.33362		RGS2	regulator of G-protein signaling 2 (RGS2)	gi|113205849|ref|NM_001044600.1|	0	0	0	-1.75812
FLAD1	FAD1 flavin adenine dinucleotide synthetase homolog (S. cerevisiae)	O12800	1.10023e-13	4.8815e-09	2.13633e-12	1.33		CDH11	cadherin 11, type 2, OB-cadherin (osteoblast)	O8720	9.4591e-14	4.19681e-09	1.87358e-12	-1.7566
unknown	unknown	A_72_P195632	0	0	0	1.32976		SPC25	Sus scrofa kinetochore protein Spc25-like (LOC100517976), mRNA	A_72_P380163	2.62457e-13	1.16447e-08	4.52924e-12	-1.74607
CRAT	carnitine O-acetyltransferase	A_72_P357998	5.51781e-14	2.44814e-09	1.17699e-12	1.32865		unknown	unknown	A_72_P359358	7.77156e-16	3.44809e-11	3.27765e-14	-1.74476
BRP44	Sus scrofa brain protein 44 (BRP44), mRNA	A_72_P708793	8.3813e-12	3.71861e-07	8.94973e-11	1.32155		IGSF1	Sus scrofa immunoglobulin superfamily, member 1, transcript variant 1 (IGSF1), mRNA	A_72_P466893	0	0	0	-1.74304
SLC3A2	Sus scrofa solute carrier family 3 (activators of dibasic and neutral amino acid transport), member 2 (SLC3A2), mRNA	A_72_P133051	5.99933e-11	2.66178e-06	5.09628e-10	1.30553		COL15A1	Sus scrofa collagen, type XV, alpha 1 (COL15A1), mRNA	A_72_P494841	2.22594e-10	9.87604e-06	1.61743e-09	-1.74182
LOC100157800	unknown	A_72_P072416	0	0	0	1.30055		TOX	Sus scrofa thymus high mobility group box protein TOX (LOC100155888), mRNA	A_72_P133061	7.77156e-16	3.44809e-11	3.27765e-14	-1.73907
Satb1	SATB homeobox 1	O12598	2.44904e-12	1.08659e-07	3.09218e-11	1.29869		Tmem8c	transmembrane protein 8C	O8661	9.37028e-14	4.15741e-09	1.85847e-12	-1.73791
CISD1	Sus scrofa CDGSH iron-sulfur domain-containing protein 1-like (LOC100520401), mRNA	A_72_P560709	1.11022e-16	4.92584e-12	6.02918e-15	1.29867		unknown	unknown	A_72_P408038	7.21645e-15	3.20179e-10	2.13311e-13	-1.73746
SH3BP5	unknown	A_72_P304284	3.33067e-16	1.47775e-11	1.56874e-14	1.29777		Ezh2	enhancer of zeste homolog 2 (Drosophila)	O10045	2.44249e-15	1.08368e-10	8.58024e-14	-1.73693
BLVRB	biliverdin reductase B (flavin reductase (NADPH))	O12334	2.21911e-12	9.84576e-08	2.84313e-11	1.29735		IGSF1	immunoglobulin superfamily, member 1	O11092	0	0	0	-1.73311
DY432545	1557422 MARC 3PIG Sus scrofa cDNA 5', mRNA sequence [DY432545]	A_72_P100966	6.39632e-09	0.000283792	3.23631e-08	1.29393		FGFR4	Sus scrofa fibroblast growth factor receptor 4, transcript variant 2 (FGFR4), mRNA	A_72_P297849	6.87228e-14	3.04909e-09	1.42481e-12	-1.72981
PPTC7	Sus scrofa hypothetical protein LOC100517194 (LOC100517194), mRNA	A_72_P397293	2.18825e-13	9.70883e-09	3.87888e-12	1.29135		COL1A1	unknown	A_72_P105886	3.57159e-13	1.58464e-08	5.93721e-12	-1.72972
ZNF644	Sus scrofa CDGSH iron-sulfur domain-containing protein 1-like (LOC100520401), mRNA	A_72_P694878	2.22045e-16	9.85168e-12	1.10569e-14	1.29004		TYRO3	similar to Homo sapiens TYRO3 protein tyrosine kinase (TYRO3)	gi|115555033|dbj|AK240232.1|	7.26086e-14	3.2215e-09	1.49143e-12	-1.7291
unknown	unknown	A_72_P183441	8.88178e-16	3.94067e-11	3.65554e-14	1.28571		MAGEL2	Sus scrofa MAGE-like 2 (MAGEL2), mRNA	A_72_P637291	0	0	0	-1.71988
unknown	unknown	A_72_P049101	1.10652e-08	0.000490941	5.28918e-08	1.27945		COL15A1	Sus scrofa collagen, type XV, alpha 1 (COL15A1), mRNA	A_72_P633195	4.43309e-11	1.96687e-06	3.90098e-10	-1.71542
LACTB2	Sus scrofa beta-lactamase-like protein 2-like (LOC100153212), mRNA	A_72_P407703	0	0	0	1.27509		OGN	unknown	A_72_P036626	1.36557e-14	6.05878e-10	3.65207e-13	-1.71139
fggy	FGGY carbohydrate kinase domain containing	O10178	5.59552e-14	2.48262e-09	1.19242e-12	1.27485		FSTL1	follistatin-like 1	O10038	0	0	0	-1.71006
unknown	unknown	A_72_P128396	3.85054e-09	0.000170841	2.05066e-08	1.27402		SERPINH1	serpin peptidase inhibitor, clade H (heat shock protein 47), member 1, (collagen binding protein 1) (SERPINH1)	gi|115550133|dbj|AK235612.1|	1.11022e-16	4.92584e-12	6.02918e-15	-1.70656
ACO1	aconitase 1, soluble	O8033	1.11022e-16	4.92584e-12	6.02918e-15	1.27185		BGN	biglycan	O2050	5.94302e-13	2.6368e-08	9.19066e-12	-1.7041
SLC27A1	Sus scrofa solute carrier family 27 (fatty acid transporter), member 1 (SLC27A1), mRNA	A_72_P035941	9.99201e-16	4.43325e-11	4.03757e-14	1.26751		unknown	unknown	A_72_P511040	4.6787e-11	2.07585e-06	4.09518e-10	-1.70255
CISD1	Uncharacterized protein	A_72_P626049	8.88178e-16	3.94067e-11	3.65554e-14	1.26723		MAGED2	unknown	A_72_P348613	0	0	0	-1.6997
C6orf203	Sus scrofa Uncharacterized protein C6orf203, transcript variant 3 (C6orf203), mRNA	A_72_P652561	1.11022e-16	4.92584e-12	6.02918e-15	1.26384		MAGED2	melanoma antigen family D, 2 (MAGED2)	gi|52350717|gb|AY609432.1|	0	0	0	-1.69908
FGGY	unknown	A_72_P153686	2.33147e-15	1.03443e-10	8.25559e-14	1.26106		COL3A1	collagen, type III, alpha 1	O2412	8.32667e-15	3.69438e-10	2.39739e-13	-1.6973
PRHOXNB	parahox cluster neighbor	O13849	1.26037e-08	0.0005592	5.9521e-08	1.25899		COL1A2	collagen, type I, alpha 1 (COL1A1)	gi|115553423|dbj|AK236626.1|	1.65534e-13	7.34442e-09	3.04748e-12	-1.69469
STEAP3	Bos taurus metalloreductase STEAP3-like (STEAP3), mRNA	A_72_P426009	6.66134e-16	2.9555e-11	2.85556e-14	1.25867		ANXA2	Sus scrofa annexin A2 (ANXA2), mRNA	A_72_P177456	0	0	0	-1.69043
PLAT	Sus scrofa plasminogen activator, tissue (PLAT), mRNA	A_72_P642480	1.12466e-13	4.98987e-09	2.17994e-12	1.25808		unknown	unknown	A_72_P378973	3.71259e-13	1.6472e-08	6.15316e-12	-1.6903
C15orf44	Rep: Diguanylate cyclase with PAS/PAC sensor - Acidiphilium cryptum (strain JF-5), partial (5%) [TC557763]	A_72_P115541	0	0	0	1.25666		ENC1	Sus scrofa ectodermal-neural cortex 1 (with BTB-like domain) (ENC1), mRNA	A_72_P311268	1.13057e-11	5.01613e-07	1.17062e-10	-1.68531
fabp3	fatty acid binding protein 3, muscle and heart (mammary-derived growth inhibitor)	O8743	5.51115e-13	2.44519e-08	8.63413e-12	1.25612		TOX	BP164277 full-length enriched swine cDNA library, adult thymus Sus scrofa cDNA clone THY010072D12 5', mRNA sequence [BP164277]	A_72_P132581	0	0	0	-1.68031
ART3	ADP-ribosyltransferase 3	O12726	6.88338e-15	3.05402e-10	2.05658e-13	1.256		ALDH2	Sus scrofa aldehyde dehydrogenase 2 family (mitochondrial) (ALDH2), nuclear gene encoding mitochondrial protein, mRNA	A_72_P217642	1.22125e-15	5.41842e-11	4.82925e-14	-1.67975
HIST1H2BN	Sus scrofa histone H2B type 1-N-like (LOC100623070), mRNA	A_72_P515481	0	0	0	1.25328		DPP4	Sus scrofa dipeptidyl-peptidase 4 (DPP4), mRNA	A_72_P035536	8.38107e-13	3.71851e-08	1.23621e-11	-1.67928
FXR2	Sus scrofa fragile X mental retardation, autosomal homolog 2 (FXR2), mRNA	A_72_P158011	0	0	0	1.25158		ALDH2	Sus scrofa aldehyde dehydrogenase, mitochondrial-like, transcript variant 1 (LOC100513381), mRNA	A_72_P635130	1.05471e-14	4.67955e-10	2.95053e-13	-1.67922
CISD1	Uncharacterized protein	A_72_P662636	1.77636e-15	7.88134e-11	6.60632e-14	1.25128		ALDH2	aldehyde dehydrogenase 2 family (mitochondrial)	O10280	3.33067e-15	1.47775e-10	1.10776e-13	-1.6782
TXNRD2	thioredoxin reductase 2	O1892	4.56302e-14	2.02452e-09	1.00224e-12	1.2507		DPP4	dipeptidyl-peptidase 4	O11718	2.079e-12	9.22412e-08	2.6869e-11	-1.67601
unknown	unknown	A_72_P339943	1.53211e-14	6.79766e-10	4.03661e-13	1.24825		COL15A1	Sus scrofa collagen, type XV, alpha 1 (COL15A1), mRNA	A_72_P567394	5.6403e-11	2.50249e-06	4.83013e-10	-1.67526
LACTB2	Sus scrofa beta-lactamase-like protein 2-like (LOC100153212), mRNA	A_72_P680071	0	0	0	1.24814		Spg21	spastic paraplegia 21 (autosomal recessive, Mast syndrome)	O10284	2.22045e-16	9.85168e-12	1.10569e-14	-1.67053
LACTB2	Sus scrofa beta-lactamase-like protein 2-like (LOC100153212), mRNA	A_72_P473950	0	0	0	1.24603		COL20A1	collagen, type I, alpha 2 (COL1A2)	gi|115551911|dbj|AK236318.1|	5.35127e-14	2.37425e-09	1.14643e-12	-1.66805
HSPA1B	unknown	OTTSUST00000000528	4.38105e-12	1.94378e-07	5.10845e-11	1.24505		Ncam1	neural cell adhesion molecule 1	O2324	1.53211e-14	6.79766e-10	4.03661e-13	-1.66529
Bfar	bifunctional apoptosis regulator	O9679	1.8654e-12	8.27639e-08	2.45445e-11	1.23943		IGSF1	Sus scrofa immunoglobulin superfamily, member 1, transcript variant 1 (IGSF1), mRNA	A_72_P112381	0	0	0	-1.66167
SP7	Sus scrofa osterix, transcript variant 1 (LOC404701), mRNA	A_72_P175886	1.35327e-10	6.00418e-06	1.04439e-09	1.23748		COL16A1	collagen, type XVI, alpha 1	A_72_P427844	0	0	0	-1.65455
PLAT	Sus scrofa plasminogen activator, tissue (PLAT), mRNA	A_72_P597973	8.88178e-16	3.94067e-11	3.65554e-14	1.23559		COL1A2	Sus scrofa mRNA, clone:OVR010005F05, expressed in ovary. [AK347299]	A_72_P192797	9.04618e-10	4.01361e-05	5.62603e-09	-1.65198
GHITM	Sus scrofa growth hormone inducible transmembrane protein, transcript variant 1 (GHITM), mRNA	A_72_P681598	2.79499e-12	1.24008e-07	3.45963e-11	1.23365		DPP4	dipeptidyl peptidase 4 (DPP4)	gi|47523581|ref|NM_214257.1|	7.16049e-12	3.17697e-07	7.80966e-11	-1.65165
APOO	apolipoprotein O	A_72_P350828	0	0	0	1.23088		unknown	unknown	A_72_P120301	8.88178e-16	3.94067e-11	3.65554e-14	-1.6212
SLC3A2	solute carrier family 3 (activators of dibasic and neutral amino acid transport), member 2 (SLC3A2)	gi|115554863|dbj|AK233675.1|	6.90026e-12	3.06151e-07	7.57049e-11	1.23038		TGFB3	Sus scrofa transforming growth factor, beta 3 (TGFB3), mRNA	A_72_P621617	3.26406e-14	1.4482e-09	7.59809e-13	-1.60819
Nnt	nicotinamide nucleotide transhydrogenase	O13791	0	0	0	1.22655		DCN	decorin	A_72_P180841	1.11022e-16	4.92584e-12	6.02918e-15	-1.6013
SATB1	Sus scrofa SATB homeobox 1, transcript variant 1 (SATB1), mRNA	A_72_P574579	1.51759e-11	6.73323e-07	1.52067e-10	1.22532		ALDH2	Sus scrofa aldehyde dehydrogenase 2 family (mitochondrial) (ALDH2), nuclear gene encoding mitochondrial protein, mRNA	A_72_P588561	5.55112e-16	2.46292e-11	2.44095e-14	-1.59752
unknown	unknown	A_72_P106041	2.22045e-16	9.85168e-12	1.10569e-14	1.2216		CLDN6	claudin 5 (transmembrane protein deleted in velocardiofacial syndrome) (CLDN5)	gi|115550131|dbj|AK235610.1|	6.75016e-14	2.99491e-09	1.40211e-12	-1.59085
VDAC1	Sus scrofa voltage-dependent anion channel 1 (VDAC1), nuclear gene encoding mitochondrial protein, mRNA	A_72_P035526	0	0	0	1.21641		CXCL12	chemokine (C-X-C motif) ligand 12 (stromal cell-derived factor 1)	O8813	7.99361e-15	3.5466e-10	2.312e-13	-1.58983
PTGES2	prostaglandin E synthase 2	O9510	0	0	0	1.21489		XR_116074	Sus scrofa hypothetical LOC100513099 (LOC100513099), miscRNA	A_72_P145131	1.11022e-16	4.92584e-12	6.02918e-15	-1.58823
kiaa0664	unknown	O12890	2.16493e-14	9.60538e-10	5.39023e-13	1.21319		unknown	Sus scrofa mRNA, clone:MLN010006G08, expressed in mesenteric lymph node. [AK233731]	A_72_P205397	0	0	0	-1.57648
adipor2	adiponectin receptor 2	O13159	6.99441e-15	3.10328e-10	2.08694e-13	1.21163		MAGEL2	Sus scrofa MAGE-like 2 (MAGEL2), mRNA	A_72_P493343	0	0	0	-1.57241
ADIPOR2	adiponectin receptor 2	A_72_P016016	4.21885e-15	1.87182e-10	1.3643e-13	1.21157		CLDN5	claudin 5	A_72_P358883	1.39344e-12	6.18242e-08	1.90463e-11	-1.57154
ND1	NADH dehydrogenase subunit 1	A_72_P769233	5.2547e-11	2.3314e-06	4.53669e-10	1.20572		unknown	unknown	A_72_P156401	1.01019e-12	4.48202e-08	1.45331e-11	-1.55835
SLC22A16	Sus scrofa solute carrier family 22 member 16-like (LOC100620810), mRNA	A_72_P492044	1.74108e-09	7.72483e-05	1.00873e-08	1.20406		GFRA1	GDNF family receptor alpha 1 (GFRA1)	gi|87217573|gb|DY416270.1|DY416270	6.13953e-14	2.72399e-09	1.29283e-12	-1.54879
KCNC4	Sus scrofa potassium voltage-gated channel subfamily C member 4-like (LOC100512533), mRNA	A_72_P366808	7.99139e-13	3.54562e-08	1.18741e-11	1.20354		ALDH2	Sus scrofa aldehyde dehydrogenase 2 family (mitochondrial) (ALDH2), nuclear gene encoding mitochondrial protein, mRNA	A_72_P602113	5.83533e-13	2.58902e-08	9.05252e-12	-1.54123
SATB1	Sus scrofa SATB homeobox 1, transcript variant 2 (SATB1), mRNA	A_72_P340308	4.36318e-13	1.93585e-08	7.05743e-12	1.20354		MAGED1	Sus scrofa melanoma antigen family D, 1 (MAGED1), mRNA	A_72_P606118	0	0	0	-1.53842
CD1.1	Sus scrofa mRNA, clone:LNG010006B05, expressed in lung. [AK231663]	A_72_P609509	1.32456e-11	5.87682e-07	1.34975e-10	1.20162		unknown	unknown	A_72_P291424	1.11022e-16	4.92584e-12	6.02918e-15	-1.53346
St6galnac2	ST6 (alpha-N-acetyl-neuraminyl-2,3-beta-galactosyl-1,3)-N-acetylgalactosaminide alpha-2,6-sialyltransferase 2	O13621	6.44504e-10	2.85954e-05	4.14425e-09	1.19989		FLRT2	unknown	A_72_P192587	2.22045e-16	9.85168e-12	1.10569e-14	-1.53301
unknown	unknown	A_72_P704857	4.44089e-16	1.97034e-11	2.0126e-14	1.1978		unknown	unknown	A_72_P113131	3.63043e-14	1.61075e-09	8.28149e-13	-1.52836
Coq4	coenzyme Q4 homolog (S. cerevisiae)	O6165	5.32907e-15	2.3644e-10	1.65923e-13	1.19668		DCN	Sus scrofa decorin (DCN), mRNA	A_72_P628487	3.33067e-14	1.47775e-09	7.74097e-13	-1.52472
LOC100512274	unknown	A_72_P377828	0	0	0	1.19302		DCN	Sus scrofa decorin (DCN), mRNA	A_72_P596994	5.87308e-14	2.60577e-09	1.24321e-12	-1.52165
ADIPOR2	Sus scrofa adiponectin receptor 2 (ADIPOR2), mRNA	A_72_P302919	4.16112e-13	1.8462e-08	6.78004e-12	1.19249		FGFR1	Sus scrofa fibroblast growth factor receptor 1, transcript variant 1 (FGFR1), mRNA	A_72_P050951	1.44329e-15	6.40359e-11	5.53944e-14	-1.51736
unknown	unknown	A_72_P253867	1.31761e-12	5.84598e-08	1.81665e-11	1.1924		DT332656	Sus Fleck_BFN_0013_0016_5_pCNS_I15 Sus Fleck Backfat Normalized Sus scrofa cDNA clone 0013_0016_I15 5', mRNA sequence [DT332656]	A_72_P105326	0	0	0	-1.51718
MCEE	Sus scrofa methylmalonyl CoA epimerase (MCEE), mRNA	A_72_P649376	0	0	0	1.18422		HCLS1	hematopoietic cell-specific Lyn substrate 1 (HCLS1)	gi|115554562|dbj|AK236972.1|	0	0	0	-1.51645
XM_003131357	Sus scrofa transmembrane protein 101-like (LOC100512625), mRNA	A_72_P319693	2.52956e-10	1.12231e-05	1.8083e-09	1.18375		unknown	unknown	A_72_P313013	3.00315e-13	1.33244e-08	5.08953e-12	-1.50991
NCEH1	Sus scrofa neutral cholesterol ester hydrolase 1-like (LOC100154209), mRNA	A_72_P286854	0	0	0	1.1789		HMGB2	Sus scrofa high mobility group protein B2-like (LOC100625333), miscRNA	A_72_P077771	0	0	0	-1.50553
CISD1	Sus scrofa CDGSH iron-sulfur domain-containing protein 1-like (LOC100520401), mRNA	A_72_P031176	0	0	0	1.1789		MAGED1	Sus scrofa melanoma antigen family D, 1 (MAGED1), mRNA	A_72_P088426	0	0	0	-1.50414
SARS	Sus scrofa seryl-tRNA synthetase (SARS), mRNA	A_72_P542153	3.40172e-13	1.50928e-08	5.68038e-12	1.17544		unknown	unknown	A_72_P217582	0	0	0	-1.49151
Oxa1l	oxidase (cytochrome c) assembly 1-like	O14558	4.996e-15	2.21663e-10	1.57431e-13	1.1752		MAGED1	Sus scrofa melanoma antigen family D, 1 (MAGED1)	gi|49274614|ref|NM_001001860.1|	0	0	0	-1.48982
XM_003356522	Sus scrofa n-acetyllactosaminide beta-1,6-N-acetylglucosaminyl-transferase, isoform A-like, transcript variant 1 (LOC100628070), mRNA	A_72_P509500	3.95284e-10	1.75379e-05	2.70355e-09	1.17032		unknown	unknown	A_72_P039421	2.22045e-16	9.85168e-12	1.10569e-14	-1.48593
MORC4	Sus scrofa hypothetical protein LOC100627548 (LOC100627548), mRNA	A_72_P354303	5.40216e-11	2.39683e-06	4.64952e-10	1.16864		ALDH2	Sus scrofa aldehyde dehydrogenase, mitochondrial-like, transcript variant 2 (LOC100513381), mRNA	A_72_P582312	8.64309e-13	3.83476e-08	1.26895e-11	-1.48187
LOC100513524	unknown	A_72_P067206	0	0	0	1.16614		igsf3	immunoglobulin superfamily, member 3	O13413	2.26841e-12	1.00645e-07	2.89625e-11	-1.48129
MGST3	microsomal glutathione S-transferase 3	A_72_P581202	2.28262e-13	1.01275e-08	4.02205e-12	1.15891		WNT2B	Sus scrofa wingless-type MMTV integration site family, member 2B (WNT2B), mRNA	A_72_P265702	5.34017e-14	2.36933e-09	1.1446e-12	-1.48082
MCEE	Sus scrofa methylmalonyl CoA epimerase (MCEE), mRNA	A_72_P618376	0	0	0	1.15501		unknown	unknown	A_72_P110061	4.64584e-12	2.06127e-07	5.36928e-11	-1.47635
ST6GALNAC2	Sus scrofa alpha-N-acetylgalactosaminide alpha-2,6-sialyltransferase 2-like (LOC100518510), mRNA	A_72_P147841	1.20605e-11	5.35099e-07	1.2421e-10	1.14828		unknown	unknown	A_72_P193197	0	0	0	-1.47623
unknown	unknown	A_72_P178791	0	0	0	1.14319		Pcolce	procollagen C-endopeptidase enhancer	O12389	3.28726e-12	1.45849e-07	3.9676e-11	-1.47495
MGST3	Sus scrofa microsomal glutathione S-transferase 3 (MGST3)	gi|113205667|ref|NM_001044556.1|	1.66533e-14	7.38876e-10	4.34122e-13	1.14281		unknown	unknown	A_72_P356238	4.25215e-14	1.8866e-09	9.44242e-13	-1.47457
DLEC1	Sus scrofa acetyl-CoA acyltransferase 1, transcript variant 1 (ACAA1), mRNA	A_72_P333958	5.07021e-11	2.24955e-06	4.40053e-10	1.14215		unknown	unknown	A_72_P305064	0	0	0	-1.47347
NDUFA3	NADH dehydrogenase (ubiquinone) 1 alpha subcomplex, 3, 9kDa	O7196	2.50355e-13	1.11078e-08	4.35428e-12	1.13909		COL5A2	Sus scrofa collagen, type V, alpha 2 (COL5A2), mRNA	A_72_P223952	2.77556e-15	1.23146e-10	9.56102e-14	-1.47201
MCEE	methylmalonyl CoA epimerase	O10250	0	0	0	1.13738		HCLS1	hematopoietic cell-specific Lyn substrate 1	O4420	0	0	0	-1.47177
ZNF354A	zinc finger protein 354A	O509	2.82997e-10	1.2556e-05	2e-09	1.13228		FGFR1	Sus scrofa fibroblast growth factor receptor 1, transcript variant 3 (FGFR1), mRNA	A_72_P046056	2.83107e-14	1.25609e-09	6.74229e-13	-1.46976
SELENBP1	Sus scrofa selenium binding protein 1 (SELENBP1), mRNA	A_72_P720208	3.8509e-10	1.70857e-05	2.64443e-09	1.13215		Sox4	SRY (sex determining region Y)-box 4	O13061	9.23706e-14	4.0983e-09	1.83451e-12	-1.46631
ME3	malic enzyme 3, NADP(+)-dependent, mitochondrial	A_72_P250467	5.44009e-15	2.41366e-10	1.68552e-13	1.127		ALDH2	Sus scrofa aldehyde dehydrogenase, mitochondrial-like, transcript variant 2 (LOC100513381), mRNA	A_72_P623783	1.3689e-13	6.07356e-09	2.59111e-12	-1.46594
unknown	unknown	A_72_P037556	1.61315e-13	7.15724e-09	2.9797e-12	1.12476		MEG3	Sus scrofa maternally expressed 3 (MEG3), non-coding RNA	A_72_P442171	0	0	0	-1.46417
unknown	unknown	A_72_P428209	1.04339e-11	4.6293e-07	1.09182e-10	1.12248		ENC1	Rep: Death domain-containing protein CRADD - Mus musculus (Mouse), partial (8%) [TC594218]	A_72_P006851	1.36013e-12	6.03464e-08	1.86889e-11	-1.4524
GHITM	Sus scrofa growth hormone inducible transmembrane protein, transcript variant 1 (GHITM), mRNA	A_72_P131051	1.11022e-16	4.92584e-12	6.02918e-15	1.12238		BF191413	unknown	A_72_P385068	2.09832e-14	9.30983e-10	5.24793e-13	-1.45036
PDE4A	Sus scrofa phosphodiesterase 4A, cAMP-specific (PDE4A), mRNA	A_72_P441040	5.19087e-11	2.30309e-06	4.48944e-10	1.12195		unknown	unknown	A_72_P095721	4.6263e-13	2.0526e-08	7.4235e-12	-1.45035
unknown	unknown	A_72_P421274	0	0	0	1.12135		COL1A1	collagen, type I, alpha 1	O7301	3.21965e-15	1.42849e-10	1.07974e-13	-1.44927
SELENBP1	Sus scrofa selenium binding protein 1 (SELENBP1), mRNA	A_72_P754203	1.11022e-16	4.92584e-12	6.02918e-15	1.12105		CDK7	cyclin-dependent kinase 6 (CDK6)	gi|115548796|dbj|AK231754.1|	0	0	0	-1.44092
ND2	NADH dehydrogenase subunit 2	A_72_P735078	2.42681e-11	1.07673e-06	2.29678e-10	1.11614		unknown	unknown	A_72_P404623	4.48784e-10	1.99116e-05	3.01144e-09	-1.43799
CSDAP1	Sus scrofa DNA-binding protein A-like, transcript variant 1 (LOC100518125), mRNA	A_72_P244737	2.27394e-10	1.0089e-05	1.64746e-09	1.11264		DYNLL1	Sus scrofa dynein, light chain, LC8-type 1 (DYNLL1), mRNA	A_72_P088696	2.44249e-15	1.08368e-10	8.58024e-14	-1.43645
usp25	ubiquitin specific peptidase 25	O3111	1.30207e-12	5.77702e-08	1.79857e-11	1.11004		IGSF1	immunoglobulin superfamily, member 1 (IGSF1)	gi|113721293|gb|BX674529.2|BX67...	0	0	0	-1.41605
NMRAL1	NmrA-like family domain containing 1	O10667	4.55785e-10	2.02222e-05	3.05288e-09	1.10772		IGSF1	Sus scrofa immunoglobulin superfamily, member 1, transcript variant 1 (IGSF1), mRNA	A_72_P577723	2.22045e-16	9.85168e-12	1.10569e-14	-1.4157
MGST3	Sus scrofa microsomal glutathione S-transferase 3 (MGST3), mRNA	A_72_P077971	6.32827e-14	2.80773e-09	1.32816e-12	1.1072		CDK6	cyclin-dependent kinase 6	A_72_P339688	0	0	0	-1.41419
SELENBP1	Sus scrofa selenium binding protein 1 (SELENBP1), mRNA	A_72_P720078	6.54166e-12	2.9024e-07	7.2271e-11	1.10676		CUL7	Sus scrofa cullin 7 (CUL7), mRNA	A_72_P386278	1.77636e-15	7.88134e-11	6.60632e-14	-1.41407
NDUFA12	NADH dehydrogenase (ubiquinone) 1 alpha subcomplex, 12	O10344	1.55431e-15	6.89617e-11	5.88411e-14	1.10652		TMED3	Sus scrofa transmembrane emp24 protein transport domain containing 3 (TMED3), mRNA	A_72_P027451	9.93372e-12	4.40739e-07	1.04268e-10	-1.4128
MGST3	microsomal glutathione S-transferase 3	A_72_P501040	4.44089e-16	1.97034e-11	2.0126e-14	1.09783		RAP1GDS1	RAP1, GTP-GDP dissociation stimulator 1 (RAP1GDS1)	gi|115549693|dbj|AK231972.1|	5.55112e-16	2.46292e-11	2.44095e-14	-1.41277
unknown	Sus scrofa mRNA, clone:UTR010017B10, expressed in uterus. [AK239975]	A_72_P262992	1.96767e-10	8.73017e-06	1.45261e-09	1.09564		YWHAQ	Sus scrofa 14-3-3 protein theta-like (LOC100622086), mRNA	A_72_P133346	2.22045e-16	9.85168e-12	1.10569e-14	-1.41227
slc25a12	solute carrier family 25 (mitochondrial carrier, Aralar), member 12	O4562	1.23282e-10	5.4698e-06	9.61131e-10	1.09531		ADAMTS9	unknown	A_72_P043826	1.20459e-13	5.34453e-09	2.31666e-12	-1.41126
CEND1	Sus scrofa cell cycle exit and neuronal differentiation 1 (CEND1), mRNA	A_72_P572049	1.4961e-11	6.63791e-07	1.50171e-10	1.09306		MAGED1	Sus scrofa melanoma antigen family D, 1 (MAGED1), mRNA	A_72_P149681	0	0	0	-1.40961
MGST3	microsomal glutathione S-transferase 3	A_72_P444918	3.88578e-15	1.72404e-10	1.27518e-13	1.09297		ITM2C	Integral membrane protein 2CCT-BRI3	A_72_P311048	3.25107e-12	1.44243e-07	3.93355e-11	-1.40846
XM_003354487	Sus scrofa RAS p21 protein activator 4, transcript variant 1 (RASA4), mRNA	A_72_P244002	0	0	0	1.08561		SULF2	sulfatase 2	A_72_P061721	7.80487e-14	3.46286e-09	1.59139e-12	-1.40811
Mgst3	microsomal glutathione S-transferase 3	O13326	2.22045e-15	9.85168e-11	7.97061e-14	1.08494		unknown	unknown	A_72_P338058	3.33067e-16	1.47775e-11	1.56874e-14	-1.40079
DN102463	1097403 MARC 4PIG Sus scrofa cDNA 5', mRNA sequence [DN102463]	A_72_P316908	5.88418e-15	2.61069e-10	1.79924e-13	1.08465		tspan5	tetraspanin 5	O12354	7.21423e-13	3.20081e-08	1.08318e-11	-1.39543
PKIB	Sus scrofa cAMP-dependent protein kinase inhibitor beta-like, transcript variant 3 (LOC100517015), mRNA	A_72_P501100	2.03171e-14	9.01428e-10	5.11884e-13	1.08384		YWHAQ	tyrosine 3-monooxygenase/tryptophan 5-monooxygenase activation protein, theta polypeptide (YWHAQ)	gi|115546630|dbj|AK234468.1|	4.44089e-15	1.97034e-10	1.42571e-13	-1.38843
PHKB	Rep: Cytochrome b - Heteropsis maeva, partial (10%) [TC608666]	A_72_P195857	2.02761e-09	8.99609e-05	1.15631e-08	1.08141		MEGF10	Sus scrofa mRNA, clone:OVRM10044F04, expressed in ovary. [AK235047]	A_72_P085621	3.68829e-10	1.63642e-05	2.54696e-09	-1.38841
MUT	methylmalonyl-CoA mutase (MUT)	gi|47523863|ref|NM_214405.1|	0	0	0	1.07908		TANC2	tetratricopeptide repeat, ankyrin repeat and coiled-coil containing 2	O8768	1.33297e-11	5.91411e-07	1.35738e-10	-1.3808
NCEH1	Arylacetamide deacetylase-like 1 (EC 3.1.1.-)(Neutral cholesterol ester hydrolase)(NCEH)	A_72_P389538	4.34097e-14	1.926e-09	9.606e-13	1.07307		DLK1	delta-like 1 homolog (Drosophila)	O6936	0	0	0	-1.37761
CLIC5	Sus scrofa chloride intracellular channel 5 (CLIC5), nuclear gene encoding mitochondrial protein, mRNA	A_72_P477342	8.32667e-15	3.69438e-10	2.39739e-13	1.06856		Fgf11	fibroblast growth factor 11	O5710	2.21942e-11	9.84714e-07	2.12131e-10	-1.3722
MOCS1	Sus scrofa molybdenum cofactor synthesis 1 (MOCS1), mRNA	A_72_P316258	2.81565e-11	1.24925e-06	2.61732e-10	1.06718		unknown	unknown	A_72_P359213	0	0	0	-1.36653
COQ7	coenzyme Q7 homolog, ubiquinone (yeast)	A_72_P317638	0	0	0	1.04955		Cdk6	cyclin-dependent kinase 6	O14748	0	0	0	-1.3649
SLC27A1	Sus scrofa long-chain fatty acid transport protein 1-like (LOC100625343), mRNA	A_72_P183656	5.11702e-13	2.27032e-08	8.11698e-12	1.04692		unknown	unknown	A_72_P379898	0	0	0	-1.36021
GHITM	Sus scrofa growth hormone inducible transmembrane protein, transcript variant 1 (GHITM), mRNA	A_72_P515581	0	0	0	1.04131		PCDH18	Sus scrofa protocadherin 18 (PCDH18), mRNA	A_72_P189296	1.67588e-12	7.43555e-08	2.23573e-11	-1.35705
unknown	unknown	A_72_P122201	0	0	0	1.03935		FLRT2	fibronectin leucine rich transmembrane protein 2	O8020	6.31606e-13	2.80231e-08	9.67314e-12	-1.35203
LOC100514189	XR_116248.1	A_72_P259017	5.20695e-14	2.31022e-09	1.1231e-12	1.03852		FLRT2	Sus scrofa fibronectin leucine rich transmembrane protein 2 (FLRT2), mRNA	A_72_P479115	1.74305e-14	7.73356e-10	4.50937e-13	-1.35016
CKM	Sus scrofa creatine kinase, muscle (CKM), mRNA	A_72_P603616	1.86517e-14	8.27541e-10	4.7642e-13	1.0373		SGCE	Sus scrofa sarcoglycan, epsilon (SGCE), mRNA	A_72_P136566	0	0	0	-1.34586
CKM	Sus scrofa creatine kinase, muscle (CKM), mRNA	A_72_P530167	2.33236e-12	1.03482e-07	2.9651e-11	1.03568		THBS3	Sus scrofa thrombospondin 3 (THBS3), mRNA	A_72_P474821	5.16254e-14	2.29051e-09	1.11515e-12	-1.34499
unknown	unknown	A_72_P400393	2.57886e-10	1.14419e-05	1.83835e-09	1.03383		P14ARF	Sus scrofa p14ARF protein (P14ARF), mRNA	A_72_P444532	0	0	0	-1.34043
Pdp1	pyruvate dehyrogenase phosphatase catalytic subunit 1	O8001	1.11022e-16	4.92584e-12	6.02918e-15	1.03334		ALDH2	aldehyde dehydrogenase 2 family (mitochondrial) nuclear gene encoding mitochondrial protein	CUST_322_PI427286967	5.44198e-12	2.4145e-07	6.14376e-11	-1.33885
MRPS2	mitochondrial ribosomal protein S2	O6203	3.9968e-15	1.7733e-10	1.30582e-13	1.03239		unknown	unknown	A_72_P371118	4.1428e-12	1.83808e-07	4.86006e-11	-1.32859
CX064230	PDUts2087D03 Porcine testis cDNA library II Sus scrofa cDNA clone PDUts2087D03 5' similar to homologue to dbj [CX064230]	A_72_P084236	4.70406e-11	2.0871e-06	4.11413e-10	1.03101		THBS3	Sus scrofa thrombospondin 3 (THBS3), mRNA	A_72_P314553	7.43849e-15	3.30031e-10	2.18854e-13	-1.32612
ITIH4	Sus scrofa inter-alpha (globulin) inhibitor H4 (plasma Kallikrein-sensitive glycoprotein) (ITIH4), mRNA	A_72_P164666	2.22045e-16	9.85168e-12	1.10569e-14	1.02966		ALDH2	Sus scrofa aldehyde dehydrogenase 2 family (mitochondrial) (ALDH2), nuclear gene encoding mitochondrial protein, mRNA	A_72_P635016	6.22835e-14	2.76339e-09	1.30967e-12	-1.32526
unknown	unknown	A_72_P354643	0	0	0	1.0282		unknown	unknown	A_72_P160556	3.63043e-14	1.61075e-09	8.28149e-13	-1.31286
CHST8	carbohydrate (N-acetylgalactosamine 4-0) sulfotransferase 8	O9011	1.61144e-10	7.14966e-06	1.21593e-09	1.02241		unknown	unknown	A_72_P263187	9.09273e-14	4.03426e-09	1.80909e-12	-1.31171
EPB42	erythrocyte membrane protein band 4.2	O5966	4.29656e-13	1.9063e-08	6.97002e-12	1.01289		lbh	limb bud and heart development homolog (mouse)	O3615	1.67866e-12	7.44787e-08	2.23861e-11	-1.30964
SLC25A3	Sus scrofa solute carrier family 25 (mitochondrial carrier	A_72_P566329	1.54254e-12	6.84396e-08	2.07785e-11	1.01044		COL5A2	Sus scrofa procollagen alpha 1(V) (COL5A1)	gi|62461591|ref|NM_001014971.1|	1.55431e-14	6.89617e-10	4.08058e-13	-1.30722
unknown	unknown	A_72_P167831	8.88178e-16	3.94067e-11	3.65554e-14	1.01033		SGCE	sarcoglycan, epsilon	O10377	0	0	0	-1.30549
GPI	Sus scrofa glucose-6-phosphate isomerase (GPI), mRNA	A_72_P492856	7.19758e-13	3.19342e-08	1.08142e-11	1.00837		PTPRF	unknown	A_72_P133066	1.20571e-11	5.34951e-07	1.24205e-10	-1.30485
ATP2A1	Sus scrofa ATPase, Ca++ transporting, cardiac muscle, fast twitch 1 (ATP2A1), mRNA	A_72_P263042	0	0	0	1.00701		DCN	Decorin Precursor (Bone proteoglycan II)(PG-S2)	A_72_P244532	8.30114e-13	3.68305e-08	1.22564e-11	-1.30364
unknown	unknown	A_72_P369148	1.22362e-09	5.42895e-05	7.36128e-09	1.00609		unknown	unknown	A_72_P512444	1.11022e-16	4.92584e-12	6.02918e-15	-1.30216
TPM3	tropomyosin alpha-3 chain	A_72_P123958	1.31006e-14	5.81249e-10	3.53343e-13	1.00566		unknown	unknown	A_72_P219212	3.76366e-14	1.66986e-09	8.51969e-13	-1.29796
unknown	unknown	A_72_P391283	6.86383e-09	0.000304534	3.44574e-08	1.00524		LOXL2	lysyl oxidase-like 2 (LOXL2)	gi|112769133|gb|DB806021.1|DB80...	1.11022e-16	4.92584e-12	6.02918e-15	-1.29793
SPG7	spastic paraplegia 7, paraplegin (pure and complicated autosomal recessive) (SPG7)	gi|84128395|gb|CV874435.1|CV874435	8.37003e-11	3.71361e-06	6.84285e-10	1.00422		TTF2	Sus scrofa transcription termination factor, RNA polymerase II (TTF2), mRNA	A_72_P475373	1.60503e-09	7.12119e-05	9.37122e-09	-1.29438
Btn2a2	unknown	A_72_P211962	9.0249e-11	4.00417e-06	7.29756e-10	1.00216		CD9	Sus scrofa CD9 antigen-like (LOC100623380), mRNA	A_72_P098916	3.27505e-12	1.45307e-07	3.95852e-11	-1.29132
IgMh	unknown	gi|1236643|gb|U50148.1|SSU50148	3.08036e-10	1.36669e-05	2.16454e-09	1.00044		RBP4	Sus scrofa retinol binding protein 4, plasma (RBP4), mRNA	A_72_P667921	1.05771e-12	4.69285e-08	1.50944e-11	-1.2887
ND1	NADH dehydrogenase subunit 1	A_72_P739924	5.21805e-14	2.31514e-09	1.1244e-12	0.999505		unknown	unknown	A_72_P077246	0	0	0	-1.28185
NCEH1	Sus scrofa neutral cholesterol ester hydrolase 1-like (LOC100154209), mRNA	A_72_P486448	7.49401e-14	3.32494e-09	1.53435e-12	0.999136		Glis2	GLIS family zinc finger 2	O12842	2.22045e-15	9.85168e-11	7.97061e-14	-1.27978
ASCL2	Sus scrofa achaete-scute complex homolog 2 (Drosophila) (ASCL2), mRNA	A_72_P441878	2.68592e-11	1.19169e-06	2.5104e-10	0.996889		KPNA2	Sus scrofa karyopherin alpha 2 (RAG cohort 1, importin alpha 1) (KPNA2), mRNA	A_72_P302564	2.46025e-13	1.09157e-08	4.28906e-12	-1.27685
SLC25A3	Sus scrofa solute carrier family 25 (mitochondrial carrier	A_72_P617543	1.01885e-12	4.52044e-08	1.4634e-11	0.996515		unknown	unknown	A_72_P295219	5.55112e-16	2.46292e-11	2.44095e-14	-1.27638
NT5DC1	Sus scrofa 5'-nucleotidase domain containing 1 (NT5DC1), mRNA	A_72_P161321	1.38756e-12	6.15631e-08	1.89717e-11	0.99409		KDELR2	KDEL (Lys-Asp-Glu-Leu) endoplasmic reticulum protein retention receptor 2	O5029	5.31908e-13	2.35997e-08	8.39249e-12	-1.27472
ACTB	Sus scrofa actin, beta (ACTB), mRNA	A_72_P385123	1.06554e-09	4.72761e-05	6.51455e-09	0.992081		FAM212B	Sus scrofa uncharacterized protein C1orf183 homolog (LOC100153198), mRNA	A_72_P595834	0	0	0	-1.27446
ND2	NADH dehydrogenase subunit 2	A_72_P737152	6.21725e-15	2.75847e-10	1.88936e-13	0.986446		HMGN1	high-mobility group nucleosome binding domain 1	O9747	0	0	0	-1.2634
PPM1J	protein phosphatase 1J (PP2C domain containing)	O9375	2.52106e-11	1.11854e-06	2.3703e-10	0.984557		unknown	unknown	A_72_P384173	3.39917e-12	1.50814e-07	4.08268e-11	-1.2611
farsa	phenylalanyl-tRNA synthetase, alpha subunit	O12975	1.70419e-13	7.56116e-09	3.12703e-12	0.983872		CDR2L	cerebellar degeneration-related protein 2-like	O8897	1.0254e-12	4.5495e-08	1.46995e-11	-1.25976
PKIB	Sus scrofa cAMP-dependent protein kinase inhibitor beta-like, transcript variant 2 (LOC100517015), mRNA	A_72_P216492	3.17524e-14	1.40879e-09	7.4421e-13	0.982455		POC1B	833605 MARC 3PIG Sus scrofa cDNA 5', mRNA sequence [CF363709]	A_72_P293054	0	0	0	-1.25932
C3orf37	chromosome 3 open reading frame 37	O4725	5.63771e-13	2.50134e-08	8.79824e-12	0.981741		ODZ4	unknown	A_72_P015196	2.79934e-10	1.24201e-05	1.98056e-09	-1.25863
DCAF11	Sus scrofa DDB1- and CUL4-associated factor 11-like, transcript variant 1 (LOC100157270), mRNA	A_72_P154536	1.04683e-12	4.64457e-08	1.49487e-11	0.980195		unknown	unknown	A_72_P398358	0	0	0	-1.25731
SVIL	supervillin	O3767	7.77156e-16	3.44809e-11	3.27765e-14	0.979983		CRLF2	cytokine receptor-like factor 1 (CRLF1)	gi|74360255|gb|AJ943513.1|AJ943513	0	0	0	-1.25384
unknown	unknown	A_72_P003121	1.80633e-13	8.01434e-09	3.28996e-12	0.977448		MOXD1	Sus scrofa monooxygenase, DBH-like 1 (MOXD1), mRNA	A_72_P491415	4.10783e-15	1.82256e-10	1.33521e-13	-1.25253
ACTA1	Sus scrofa actin, alpha 1, skeletal muscle (ACTA1), mRNA	A_72_P790124	5.83134e-12	2.58725e-07	6.52686e-11	0.976737		LPIN2	unknown	A_72_P292904	3.66374e-15	1.62553e-10	1.20857e-13	-1.25241
PKIB	Sus scrofa cAMP-dependent protein kinase inhibitor beta-like, transcript variant 2 (LOC100517015), mRNA	A_72_P637879	1.18794e-14	5.27065e-10	3.24547e-13	0.975083		PTMA	Sus scrofa prothymosin, alpha (PTMA), mRNA	A_72_P728329	3.33067e-16	1.47775e-11	1.56874e-14	-1.25157
PKIB	Sus scrofa cAMP-dependent protein kinase inhibitor beta-like, transcript variant 3 (LOC100517015), mRNA	A_72_P491531	9.93272e-12	4.40695e-07	1.04268e-10	0.973091		unknown	unknown	A_72_P508686	2.10942e-15	9.35909e-11	7.62141e-14	-1.2511
CCBL2	Sus scrofa cysteine conjugate-beta lyase 2, transcript variant 2 (CCBL2), mRNA	A_72_P722608	1.5119e-12	6.70801e-08	2.04139e-11	0.970865		GPC3	Sus scrofa mRNA, clone:LNG010079F08, expressed in lung. [AK232099]	A_72_P286374	0	0	0	-1.25085
Idh3g	isocitrate dehydrogenase 3 (NAD+) gamma	O6582	3.33638e-11	1.48028e-06	3.03835e-10	0.965598		HEBP2	heme binding protein 2	O10995	1.10094e-10	4.88467e-06	8.70398e-10	-1.24643
unknown	unknown	A_72_P659813	1.57652e-14	6.99469e-10	4.13398e-13	0.965583		Camkk1	calcium/calmodulin-dependent protein kinase kinase 1, alpha	O13469	3.42781e-12	1.52085e-07	4.11041e-11	-1.24449
PKIB	Sus scrofa cAMP-dependent protein kinase inhibitor beta-like, transcript variant 2 (LOC100517015), mRNA	A_72_P548991	3.18012e-12	1.41096e-07	3.86246e-11	0.964291		LOC100624821	Sus scrofa hypothetical protein LOC100624821 (LOC100624821), mRNA	A_72_P149216	0	0	0	-1.24256
NDUFA6	NM_001185178.1	A_72_P378448	1.9984e-15	8.86651e-11	7.3156e-14	0.963629		GPRASP2	unknown	A_72_P205372	0	0	0	-1.242
AMY2	Sus scrofa pancreatic alpha-amylase-like (LOC100153446), miscRNA	A_72_P736298	2.18337e-10	9.68717e-06	1.59119e-09	0.960797		LAMA4	laminin, alpha 4 (LAMA4)	gi|77591916|gb|DV225345.1|DV225345	4.90341e-12	2.17555e-07	5.62156e-11	-1.23767
BCAT2	branched chain aminotransferase 2, mitochondrial	O9326	6.88338e-15	3.05402e-10	2.05658e-13	0.953689		LAMA4	Sus scrofa laminin, alpha 4 (LAMA4), mRNA	A_72_P379818	7.71605e-14	3.42346e-09	1.57545e-12	-1.22786
map1d	methionine aminopeptidase 1D	O10784	3.34826e-11	1.48555e-06	3.04604e-10	0.953533		TJP2	tight junction protein 2 (zona occludens 2)	A_72_P105651	1.10356e-13	4.89628e-09	2.14186e-12	-1.22779
unknown	unknown	A_72_P119801	2.8505e-12	1.26471e-07	3.52385e-11	0.953189		ALDH2	Sus scrofa aldehyde dehydrogenase 2 family (mitochondrial) (ALDH2), nuclear gene encoding mitochondrial protein, mRNA	A_72_P228377	6.7241e-11	2.98335e-06	5.63215e-10	-1.22775
APOOL	Sus scrofa apolipoprotein O-like, transcript variant 1 (LOC100153260), mRNA	A_72_P466246	2.72504e-12	1.20905e-07	3.39048e-11	0.951962		DLK1	delta-like 1 homolog (Drosophila)	A_72_P131701	0	0	0	-1.22563
unknown	903977 MARC 4PIG Sus scrofa cDNA 3', mRNA sequence [CK450868]	A_72_P199457	1.11022e-16	4.92584e-12	6.02918e-15	0.950556		unknown	unknown	A_72_P319213	5.10703e-14	2.26589e-09	1.10477e-12	-1.22084
MRPL37	mitochondrial ribosomal protein L37	O10627	5.42665e-09	0.00024077	2.79153e-08	0.950513		unknown	unknown	A_72_P154956	0	0	0	-1.21904
MMP11	Sus scrofa matrix metallopeptidase 11 (stromelysin 3) (MMP11), mRNA	A_72_P488781	5.67602e-12	2.51833e-07	6.37069e-11	0.948608		DUOXA2	Sus scrofa dual oxidase maturation factor 2-like (LOC100155365), mRNA	A_72_P492876	2.75335e-13	1.22161e-08	4.72393e-12	-1.21645
CCNG1	Sus scrofa cyclin G1 (CCNG1), mRNA	A_72_P313048	3.0953e-13	1.37332e-08	5.22773e-12	0.94838		PLXDC1	unknown	A_72_P357753	5.24816e-11	2.3285e-06	4.53192e-10	-1.2133
VAV3	Sus scrofa guanine nucleotide exchange factor VAV3-like (LOC100520561), mRNA	A_72_P515845	3.00668e-11	1.33401e-06	2.77686e-10	0.948117		unknown	Sus scrofa mRNA, clone:BKFL10020C11, expressed in back fat. [AK344060]	A_72_P223037	1.22125e-14	5.41842e-10	3.32418e-13	-1.21257
GHITM	Sus scrofa growth hormone inducible transmembrane protein, transcript variant 1 (GHITM), mRNA	A_72_P650756	5.4956e-14	2.43829e-09	1.17338e-12	0.947758		unknown	unknown	A_72_P301464	1.08136e-13	4.79777e-09	2.10521e-12	-1.20864
SELENBP1	selenium binding protein 1	O5413	1.01696e-07	0.00451206	3.92421e-07	0.944803		SEC61B	Sec61 beta subunit	A_72_P135916	0	0	0	-1.20598
F8A1	coagulation factor VIII-associated (intronic transcript) 3 (F8A3)	gi|15181273|gb|BI402212.1|BI402212	2.33036e-13	1.03393e-08	4.08993e-12	0.942408		LUM	Sus scrofa lumican-like (LOC100152607), mRNA	A_72_P769870	0	0	0	-1.20499
ND2	NADH dehydrogenase subunit 2	A_72_P734766	2.44249e-15	1.08368e-10	8.58024e-14	0.940124		mxra7	matrix-remodelling associated 7	O12802	4.77396e-15	2.11811e-10	1.51402e-13	-1.20417
ND1	NADH dehydrogenase subunit 1	A_72_P748717	2.37477e-13	1.05364e-08	4.15636e-12	0.939451		PPM1F	Sus scrofa KIAA0015 (LOC100152687), mRNA	A_72_P512524	1.34004e-13	5.94549e-09	2.544e-12	-1.20314
CYFIP2	cytoplasmic FMR1 interacting protein 2	A_72_P420159	4.50748e-09	0.000199988	2.36113e-08	0.937111		unknown	unknown	A_72_P324308	0	0	0	-1.19896
NDUFB5	NADH dehydrogenase (ubiquinone) 1 beta subcomplex, 5, 16kDa	A_72_P293684	1.25022e-12	5.54699e-08	1.73887e-11	0.93147		unknown	unknown	A_72_P363358	1.21014e-14	5.36916e-10	3.29801e-13	-1.19653
MITF	unknown	A_72_P356573	8.24674e-13	3.65891e-08	1.21842e-11	0.927736		XYLB	Sus scrofa xylulose kinase-like (LOC100628009), mRNA	A_72_P173691	1.4283e-12	6.33709e-08	1.94688e-11	-1.1946
EHHADH	enoyl-Coenzyme A, hydratase/3-hydroxyacyl Coenzyme A dehydrogenase	O9867	2.20934e-14	9.80242e-10	5.47927e-13	0.924374		KRT19	keratin 19	O10288	2.55351e-15	1.13294e-10	8.8928e-14	-1.19006
PPARGC-1	Sus scrofa peroxisome proliferator activated receptor gamma, coactivator 1 alpha (PPARGC-1), mRNA	A_72_P077836	1.06581e-13	4.7288e-09	2.07677e-12	0.923184		unknown	unknown	A_72_P232052	1.89104e-12	8.39018e-08	2.4801e-11	-1.18667
AMY2	Sus scrofa pancreatic alpha-amylase-like (LOC100522672), mRNA	A_72_P722063	1.6536e-10	7.33667e-06	1.24477e-09	0.922476		timp2	TIMP metallopeptidase inhibitor 2	O8835	3.33067e-16	1.47775e-11	1.56874e-14	-1.18433
TUBA4A	Sus scrofa tubulin, alpha 4a (TUBA4A), mRNA	A_72_P209947	0	0	0	0.921895		EMILIN2	Sus scrofa EMILIN-2-like (LOC100522875), mRNA	A_72_P386473	2.71771e-09	0.000120579	1.50161e-08	-1.18369
MITF	Sus scrofa microphthalmia-associated transcription factor (MITF), mRNA	A_72_P444157	6.58362e-14	2.92102e-09	1.37395e-12	0.920561		NECD	Sus scrofa necdin (NECD), mRNA	A_72_P147511	7.77156e-16	3.44809e-11	3.27765e-14	-1.17948
IPO13	importin 13	O9886	0	0	0	0.92033		LUM	lumican	O229	4.44089e-16	1.97034e-11	2.0126e-14	-1.17431
SLC25A3	Sus scrofa solute carrier family 25 (mitochondrial carrier	A_72_P623133	4.44089e-16	1.97034e-11	2.0126e-14	0.917024		DN110538	1108239 MARC 4PIG Sus scrofa cDNA 5', mRNA sequence [DN110538]	A_72_P499494	3.33067e-16	1.47775e-11	1.56874e-14	-1.17004
DNAJA4	Sus scrofa DnaJ (Hsp40) homolog, subfamily A, member 4 (DNAJA4), mRNA	A_72_P057471	1.97043e-11	8.74243e-07	1.91133e-10	0.914643		unknown	unknown	A_72_P504449	4.54969e-13	2.01861e-08	7.32441e-12	-1.1691
amy2a	amylase, alpha 2A (pancreatic)	O13517	1.32767e-09	5.8906e-05	7.91747e-09	0.908701		cspg4	chondroitin sulfate proteoglycan 4	O5714	9.10383e-15	4.03919e-10	2.58756e-13	-1.16685
SELENBP1	Sus scrofa selenium binding protein 1 (SELENBP1), mRNA	A_72_P708840	7.18533e-09	0.000318799	3.59169e-08	0.908225		LUM	Sus scrofa lumican-like (LOC100152607), mRNA	A_72_P293589	0	0	0	-1.16519
FBP2	Rep: Fructose-1,6-bisphosphatase isozyme 2 - Bos taurus (Bovine), partial (33%) [TC529845]	A_72_P003641	2.10812e-09	9.35329e-05	1.1973e-08	0.907774		unknown	unknown	A_72_P158146	4.65183e-14	2.06393e-09	1.01721e-12	-1.16451
unknown	unknown	A_72_P009596	1.9449e-09	8.62912e-05	1.11329e-08	0.902874		unknown	rebs35c_m15.y1 ebs Sus scrofa cDNA 5', mRNA sequence [EW080652]	A_72_P129621	1.57112e-11	6.97075e-07	1.56893e-10	-1.16396
PPARGC1A	peroxisome proliferator-activated receptor gamma, coactivator 1 alpha	O9324	2.9319e-10	1.30083e-05	2.06677e-09	0.902615		CXCL14	chemokine (C-X-C motif) ligand 14	A_72_P149371	9.07215e-08	0.00402513	3.54294e-07	-1.16368
TAS1R3	taste receptor, type 1, member 3	A_72_P151346	7.22755e-14	3.20672e-09	1.48666e-12	0.902311		unknown	unknown	A_72_P436054	8.00359e-11	3.55103e-06	6.57598e-10	-1.16335
ND1	NADH dehydrogenase subunit 1	A_72_P757573	5.29576e-14	2.34962e-09	1.13728e-12	0.901363		unknown	unknown	A_72_P364758	9.94049e-10	4.4104e-05	6.12436e-09	-1.15999
ND5	NADH-ubiquinone oxidoreductase chain 5	A_72_P725983	2.90059e-11	1.28693e-06	2.68839e-10	0.899903		SLBP	stem-loop binding protein	A_72_P080921	3.21965e-15	1.42849e-10	1.07974e-13	-1.1599
Igj	immunoglobulin J polypeptide, linker protein for immunoglobulin alpha and mu polypeptides	O14560	4.4964e-14	1.99496e-09	9.9104e-13	0.899856		HMGN2	Sus scrofa non-histone chromosomal protein HMG-17-like, transcript variant 1 (LOC100524500), mRNA	A_72_P402958	2.44249e-15	1.08368e-10	8.58024e-14	-1.15897
PRR15	proline rich 15	O131	1.56469e-11	6.94223e-07	1.56392e-10	0.898473		STMN2	Sus scrofa stathmin-like 2 (STMN2), mRNA	A_72_P584896	9.18694e-11	4.07606e-06	7.41102e-10	-1.15762
CD36	Sus scrofa CD36 molecule (thrombospondin receptor) (CD36), mRNA	A_72_P441753	1.93501e-12	8.58524e-08	2.53028e-11	0.89016		DN110538	1108239 MARC 4PIG Sus scrofa cDNA 5', mRNA sequence [DN110538]	A_72_P052191	1.44329e-15	6.40359e-11	5.53944e-14	-1.15533
RNF34	unknown	A_72_P426884	2.10942e-15	9.35909e-11	7.62141e-14	0.889677		SGOL2	Sus scrofa shugoshin-like 2 (S. pombe) (SGOL2), mRNA	A_72_P430639	2.35589e-13	1.04526e-08	4.12658e-12	-1.15511
SLC27A1	Sus scrofa solute carrier family 27 (fatty acid transporter), member 1 (SLC27A1), mRNA	A_72_P444031	1.06726e-11	4.73521e-07	1.11338e-10	0.888883		ZP2	Sus scrofa zona pellucida glycoprotein 2 (sperm receptor) (ZP2), mRNA	A_72_P303259	0	0	0	-1.15474
XM_864950	1105552 MARC 4PIG Sus scrofa cDNA 3', mRNA sequence [DN108062]	A_72_P372753	4.98286e-11	2.21079e-06	4.32895e-10	0.888255		unknown	unknown	A_72_P426384	3.33067e-16	1.47775e-11	1.56874e-14	-1.15441
TMEM184A	unknown	A_72_P278329	1.38112e-13	6.12774e-09	2.612e-12	0.887174		unknown	unknown	A_72_P117216	1.28064e-09	5.68196e-05	7.65867e-09	-1.15205
PAQR9	Sus scrofa progestin and adipoQ receptor family member 9-like (LOC100516760), mRNA	A_72_P048236	2.67786e-13	1.18811e-08	4.61403e-12	0.886623		emp3	epithelial membrane protein 3	O11983	0	0	0	-1.15175
SLC25A3	Sus scrofa solute carrier family 25 (mitochondrial carrier	A_72_P592284	5.04041e-14	2.23633e-09	1.09249e-12	0.886028		SGOL2	Sus scrofa shugoshin-like 2 (S. pombe) (SGOL2), mRNA	A_72_P046741	0	0	0	-1.15087
ND2	NADH dehydrogenase subunit 2	A_72_P726683	2.922e-12	1.29643e-07	3.59521e-11	0.885199		LUM	Sus scrofa lumican-like (LOC100152607), mRNA	A_72_P573664	1.11022e-16	4.92584e-12	6.02918e-15	-1.15002
PHKA1	Rep: PPI-82-f4 protein - Homo sapiens (Human), partial (50%) [TC535849]	A_72_P031001	7.55429e-12	3.35169e-07	8.18883e-11	0.885169		unknown	unknown	A_72_P231952	1.55431e-15	6.89617e-11	5.88411e-14	-1.14879
CDK5RAP1	Sus scrofa CDK5 regulatory subunit associated protein 1 (CDK5RAP1), mRNA	A_72_P271809	1.63869e-13	7.27054e-09	3.02058e-12	0.883061		GNAS	Sus scrofa GNAS complex locus (GNAS), transcript variant 4, mRNA	A_72_P442466	2.51468e-10	1.11571e-05	1.79954e-09	-1.14864
tmem150a	transmembrane protein 150A	O13818	1.61404e-11	7.16118e-07	1.60521e-10	0.882374		LUM	Sus scrofa lumican-like (LOC100152607), mRNA	A_72_P455882	1.55431e-15	6.89617e-11	5.88411e-14	-1.14133
unknown	unknown	A_72_P371728	3.07975e-11	1.36642e-06	2.83667e-10	0.880019		HK1	Sus scrofa hexokinase-1-like (LOC100152344), mRNA	A_72_P352783	0	0	0	-1.1412
NCEH1	arylacetamide deacetylase-like 1	O1382	1.11022e-16	4.92584e-12	6.02918e-15	0.878194		unknown	unknown	A_72_P511260	3.11973e-14	1.38416e-09	7.32748e-13	-1.14102
unknown	unknown	A_72_P093211	7.07474e-11	3.13892e-06	5.88364e-10	0.87799		unknown	unknown	A_72_P158176	1.74024e-11	7.7211e-07	1.71504e-10	-1.14053
SEPT1	septin 1	O7412	7.31004e-12	3.24332e-07	7.96102e-11	0.877469		FYN	FYN oncogene related to SRC, FGR, YES (FYN)	gi|122891857|ref|NM_001080206.2|	2.52021e-14	1.11817e-09	6.10019e-13	-1.13927
DNPEP	Sus scrofa aspartyl aminopeptidase (DNPEP), mRNA	A_72_P632566	9.83453e-11	4.36339e-06	7.86621e-10	0.875908		CLDN5	Sus scrofa claudin 5 (CLDN5), mRNA	A_72_P444320	9.10072e-12	4.03781e-07	9.64368e-11	-1.13879
SLC25A3	Sus scrofa solute carrier family 25 (mitochondrial carrier	A_72_P594184	1.36335e-13	6.04893e-09	2.5828e-12	0.874889		RAP2B	RAP2B, member of RAS oncogene family (RAP2B)	gi|59806756|gb|DN113023.1|DN113023	1.90868e-11	8.46845e-07	1.85956e-10	-1.13755
SLC2A12	Sus scrofa solute carrier family 2, facilitated glucose transporter member 12-like (LOC100517381), mRNA	A_72_P028886	6.43929e-15	2.85699e-10	1.94485e-13	0.874477		unknown	unknown	A_72_P183056	7.05623e-11	3.13071e-06	5.8713e-10	-1.13538
unknown	unknown	A_72_P201832	1.88294e-13	8.35422e-09	3.41826e-12	0.874406		GLT25D1	glycosyltransferase 25 domain containing 1	O11281	1.34337e-14	5.96026e-10	3.60572e-13	-1.13483
PYGM	phosphorylase, glycogen, muscle	O13134	9.55358e-12	4.23873e-07	1.00706e-10	0.874399		unknown	unknown	A_72_P399788	3.02836e-10	1.34362e-05	2.13046e-09	-1.13387
ANPEP	Sus scrofa alanyl (membrane) aminopeptidase (ANPEP), mRNA	A_72_P632095	1.6719e-07	0.0074179	6.18313e-07	0.873682		FRMD4B	FERM domain containing 4B	O2815	4.1025e-12	1.8202e-07	4.81916e-11	-1.12626
PAX7	paired box protein 7 (Pax7)	gi|50253826|gb|AY653213.1|	3.39493e-10	1.50626e-05	2.35895e-09	0.872112		LUM	lumican (LUM)	gi|115547535|dbj|AK237917.1|	0	0	0	-1.12351
Pebp4	phosphatidylethanolamine-binding protein 4	O620	1.10301e-12	4.89382e-08	1.5625e-11	0.870713		HJURP	Sus scrofa Holliday junction recognition protein (HJURP), mRNA	A_72_P472777	6.09401e-13	2.70379e-08	9.37515e-12	-1.1231
ASB11	ankyrin repeat and SOCS box-containing 11	A_72_P029861	2.15072e-12	9.54233e-08	2.7691e-11	0.870667		RAP2A	1112262 MARC 4PIG Sus scrofa cDNA 5', mRNA sequence [DN113023]	A_72_P208827	5.00711e-14	2.22155e-09	1.08633e-12	-1.12303
SLC25A3	Sus scrofa solute carrier family 25 (mitochondrial carrier	A_72_P549036	2.0095e-14	8.91577e-10	5.07154e-13	0.868477		SOAT1	Sus scrofa sterol O-acyltransferase 1-like (LOC100627694), mRNA	A_72_P178991	2.11447e-10	9.38147e-06	1.54606e-09	-1.11955
selo	selenoprotein O	O10811	0	0	0	0.867796		pdia6	protein disulfide isomerase family A, member 6	O13091	2.55351e-14	1.13294e-09	6.16065e-13	-1.11355
unknown	unknown	A_72_P178536	2.02639e-09	8.99069e-05	1.15588e-08	0.867631		atp2b4	ATPase, Ca++ transporting, plasma membrane 4	O12415	1.17795e-12	5.22631e-08	1.65248e-11	-1.1131
S100A2	Sus scrofa protein S100-A2-like (LOC100621379), mRNA	A_72_P599953	1.33116e-13	5.90608e-09	2.52937e-12	0.867513		unknown	unknown	A_72_P386153	0	0	0	-1.11106
ATP5S	Sus scrofa ATP synthase subunit s, mitochondrial-like (LOC100157404), mRNA	A_72_P310968	6.86273e-12	3.04486e-07	7.53305e-11	0.866743		HSPA13	Sus scrofa Stress 70 protein chaperone, microsome-associated, 60kD (LOC100152073), mRNA	A_72_P567174	2.80287e-12	1.24358e-07	3.4669e-11	-1.10918
unknown	unknown	A_72_P415898	8.41398e-10	3.73312e-05	5.27053e-09	0.864587		HSPA13	heat shock protein 70kDa family, member 13	A_72_P435494	2.95803e-11	1.31242e-06	2.7366e-10	-1.10832
FDFT1	farnesyl-diphosphate farnesyltransferase 1	O10068	6.57377e-09	0.000291665	3.314e-08	0.864001		CKB	creatine kinase, brain	O10122	2.76579e-12	1.22712e-07	3.43252e-11	-1.10749
ND1	NADH dehydrogenase subunit 1	A_72_P754234	7.88258e-15	3.49734e-10	2.29184e-13	0.861273		KLHDC8B	kelch domain containing 8B	O11177	1.68074e-11	7.45713e-07	1.66268e-10	-1.10712
ND1	NADH dehydrogenase subunit 1	A_72_P758032	6.66134e-16	2.9555e-11	2.85556e-14	0.859819		XM_003482887	Sus scrofa mRNA, clone:AMP010010G12, expressed in alveolar macrophage. [AK230567]	A_72_P293109	4.4907e-09	0.000199243	2.3529e-08	-1.10707
SPHK1	sphingosine kinase 1	O7264	5.32907e-15	2.3644e-10	1.65923e-13	0.857426		ODC1	ornithine decarboxylase 1	CUST_500_PI427286967	5.90972e-13	2.62202e-08	9.14553e-12	-1.10164
TG	Sus scrofa thyroglobulin (TG), mRNA	A_72_P561839	3.82685e-10	1.6979e-05	2.62995e-09	0.85721		ARL3	Sus scrofa ADP-ribosylation factor-like 3 (ARL3), mRNA	A_72_P035416	5.22582e-13	2.31859e-08	8.26298e-12	-1.1014
MYBPC2	Sus scrofa myosin binding protein C, fast type (MYBPC2), mRNA	A_72_P206417	7.29417e-14	3.23628e-09	1.49758e-12	0.855982		LOC783910	unknown	A_72_P299584	4.7915e-12	2.12589e-07	5.50892e-11	-1.10041
FOXO3	950580 MARC 4PIG Sus scrofa cDNA 5', mRNA sequence [CN161299]	A_72_P368483	7.71228e-09	0.000342178	3.82563e-08	0.854906		LPAR4	Sus scrofa lysophosphatidic acid receptor 4 (LOC100038017), mRNA	A_72_P407213	3.15512e-10	1.39986e-05	2.21139e-09	-1.09318
unknown	unknown	A_72_P509410	2.9976e-14	1.32998e-09	7.06682e-13	0.853225		FLNA	filamin-A (FLNA)	gi|115546122|dbj|AK240364.1|	1.93645e-12	8.59165e-08	2.53111e-11	-1.09034
CF180831	815989 MARC 3PIG Sus scrofa cDNA 3', mRNA sequence [CF180831]	A_72_P335603	0	0	0	0.851448		unknown	unknown	A_72_P324058	3.58602e-14	1.59105e-09	8.20127e-13	-1.08766
CRHR2	corticotropin releasing hormone receptor 2	O7243	1.15574e-13	5.1278e-09	2.23336e-12	0.851082		APITD1	cortistatin	O1884	5.25178e-10	2.33011e-05	3.4556e-09	-1.08157
ND2	NADH dehydrogenase subunit 2	A_72_P727968	1.53788e-11	6.82327e-07	1.53955e-10	0.850617		CUL7	Sus scrofa cullin 7 (CUL7), mRNA	A_72_P443764	8.23563e-13	3.65399e-08	1.21759e-11	-1.07817
XR_116061	Sus scrofa hypothetical LOC100519553 (LOC100519553), miscRNA	A_72_P141351	0	0	0	0.850019		DNMT1	DNA (cytosine-5-)-methyltransferase 1 (DNMT1)	gi|73853881|ref|NM_001032355.1|	1.66533e-15	7.38876e-11	6.25636e-14	-1.07553
GLUD1	Sus scrofa glutamate dehydrogenase 1 (GLUD1), mRNA	A_72_P631535	3.95017e-13	1.75261e-08	6.49597e-12	0.849545		DNMT1	Sus scrofa DNA (cytosine-5-)-methyltransferase 1 (DNMT1), mRNA	A_72_P688426	4.62963e-14	2.05407e-09	1.01336e-12	-1.07482
TBR1	Sus scrofa T-box, brain, 1, transcript variant 2 (TBR1), mRNA	A_72_P471478	5.89796e-11	2.61681e-06	5.01977e-10	0.848805		PRC1	FS693474 full-length enriched swine cDNA library, adult ovary Sus scrofa cDNA clone OVRT10087B08 5', mRNA sequence [FS693474]	A_72_P194572	1.39939e-08	0.000620882	6.5333e-08	-1.07398
SLC41A1	solute carrier family 41, member 1	O11000	5.55112e-16	2.46292e-11	2.44095e-14	0.84458		unknown	unknown	A_72_P210967	9.99645e-13	4.43522e-08	1.44048e-11	-1.06825
PRKG1	Rep: COG3907: PAP2 (acid phosphatase) superfamily protein - Yersinia intermedia ATCC 29909, partial (9%) [TC528223]	A_72_P056206	0	0	0	0.844421		DNMT1	Sus scrofa DNA (cytosine-5-)-methyltransferase 1 (DNMT1), mRNA	A_72_P178136	3.17524e-14	1.40879e-09	7.4421e-13	-1.06268
DCBLD1	D site of albumin promoter (albumin D-box) binding protein (DBP)	gi|115552326|dbj|AK232731.1|	6.89936e-10	3.06111e-05	4.40384e-09	0.844137		PMEPA1	Sus scrofa prostate transmembrane protein, androgen induced 1 (PMEPA1), mRNA	A_72_P440446	4.03423e-11	1.78991e-06	3.58914e-10	-1.06125
IGSF22	immunoglobulin superfamily, member 22 (IGSF22)	gi|11503223|gb|BF443131.1|BF443131	5.62317e-12	2.49489e-07	6.31777e-11	0.843808		F1S014	Sus scrofa death-associated protein 1-like (LOC100523520), mRNA	A_72_P442594	1.87628e-14	8.32467e-10	4.78704e-13	-1.05889
SLC25A19	Sus scrofa solute carrier family 25 (mitochondrial thiamine pyrophosphate carrier), member 19 (SLC25A19), nuclear gene encoding mitochondrial protein, mRNA	A_72_P169981	0	0	0	0.842355		GNAS	GNAS complex locus	A_72_P348513	2.76925e-11	1.22866e-06	2.57743e-10	-1.0581
EHHADH	Sus scrofa enoyl-CoA, hydratase/3-hydroxyacyl CoA dehydrogenase (EHHADH), mRNA	A_72_P213592	6.26965e-12	2.78172e-07	6.95952e-11	0.840257		unknown	unknown	A_72_P116436	8.27807e-10	3.67282e-05	5.19787e-09	-1.05533
NCEH1	Sus scrofa neutral cholesterol ester hydrolase 1-like (LOC100154209), mRNA	A_72_P588121	3.43535e-11	1.5242e-06	3.11633e-10	0.839322		CLCN5	chloride channel protein 2 variant (ClC-2)	gi|6002628|gb|AF093592.1|AF093592	1.44329e-15	6.40359e-11	5.53944e-14	-1.04988
IARS	Uncharacterized protein	A_72_P418479	1.3221e-11	5.86588e-07	1.34786e-10	0.837226		AFAP1L2	Sus scrofa actin filament-associated protein 1-like 2-like (LOC100157959), mRNA	A_72_P401668	3.1629e-11	1.40332e-06	2.90241e-10	-1.04859
KATNB1	Sus scrofa katanin p80 (WD repeat containing) subunit B 1 (KATNB1), mRNA	A_72_P241497	3.5936e-11	1.59441e-06	3.2387e-10	0.83674		SLC35F3	Sus scrofa solute carrier family 35 member F3-like (LOC100622564), mRNA	A_72_P181831	8.86402e-13	3.93279e-08	1.29581e-11	-1.04842
FOXO1	Sus scrofa forkhead box O1 (FOXO1), mRNA	A_72_P280234	1.23596e-11	5.48369e-07	1.27084e-10	0.835099		CITED1	Cbp/p300-interacting transactivator, with Glu/Asp-rich carboxy-terminal domain, 1	O10495	1.93623e-13	8.59066e-09	3.5021e-12	-1.04791
unknown	unknown	A_72_P358458	9.26759e-12	4.11184e-07	9.80177e-11	0.830571		ADAMTSL3	unknown	A_72_P365958	7.55374e-12	3.35144e-07	8.18883e-11	-1.04735
MYPN	unknown	A_72_P326648	1.11022e-16	4.92584e-12	6.02918e-15	0.830299		TMEM9	unknown	A_72_P266237	0	0	0	-1.04691
C8G	complement component C8G	gi|115552352|dbj|AK232757.1|	2.55175e-09	0.000113216	1.41839e-08	0.828642		LUM	Sus scrofa lumican-like (LOC100152607), mRNA	A_72_P560404	2.22045e-16	9.85168e-12	1.10569e-14	-1.04621
YARS	tyrosyl-tRNA synthetase (YARS)	gi|52351686|gb|AY610116.1|	5.41289e-09	0.000240159	2.78607e-08	0.828344		PTGFRN	Uncharacterized protein	A_72_P260967	7.29528e-13	3.23677e-08	1.09384e-11	-1.04601
Pkdrej	polycystic kidney disease (polycystin) and REJ homolog (sperm receptor for egg jelly homolog, sea urchin)	O6639	8.48049e-11	3.76263e-06	6.91786e-10	0.827772		TUBE1	Sus scrofa tubulin, epsilon 1 (TUBE1), mRNA	A_72_P492129	0	0	0	-1.0432
unknown	unknown	A_72_P219882	9.50806e-12	4.21854e-07	1.00298e-10	0.824636		ORMDL1	Sus scrofa ORM1-like 1 (S. cerevisiae) (ORMDL1), mRNA	A_72_P501307	4.44089e-15	1.97034e-10	1.42571e-13	-1.04296
S100A2	Sus scrofa protein S100-A2-like (LOC100621379), mRNA	A_72_P281844	1.11022e-14	4.92584e-10	3.07865e-13	0.824546		EZR	Sus scrofa ezrin (EZR), mRNA	A_72_P641239	2.12474e-12	9.42707e-08	2.74122e-11	-1.04013
NUP85	nucleoporin 85kDa (NUP85)	gi|40393310|gb|BP143839.1|BP143839	2.47946e-12	1.10009e-07	3.12296e-11	0.821806		ODC1	ornithine decarboxylase 1 (ODC1)	gi|115550157|dbj|AK235636.1|	4.29323e-13	1.90482e-08	6.96716e-12	-1.0378
ND6	NADH-ubiquinone oxidoreductase chain 6	O2495	3.55854e-11	1.57885e-06	3.21101e-10	0.821162		COL4A1	Sus scrofa collagen alpha-1(IV) chain-like (LOC100626477), mRNA	A_72_P564654	4.55191e-15	2.01959e-10	1.45294e-13	-1.03619
IVNS1ABP	influenza virus NS1A binding protein	O5104	2.59315e-09	0.000115053	1.43942e-08	0.819161		MYLK	Sus scrofa myosin light chain kinase, transcript variant 1 (MYLK), mRNA	A_72_P231742	0	0	0	-1.03556
ST5	suppression of tumorigenicity 5	O11683	1.24338e-11	5.51664e-07	1.27776e-10	0.818683		CTSH	Sus scrofa cathepsin H (CTSH), mRNA	A_72_P609994	8.64651e-11	3.83628e-06	7.04034e-10	-1.03547
SARS	seryl-tRNA synthetase	A_72_P376593	3.06801e-10	1.36122e-05	2.1569e-09	0.816534		AQP3	aquaporin 3 (Gill blood group)	O8153	6.16918e-12	2.73714e-07	6.85828e-11	-1.03531
SARS	Sus scrofa seryl-tRNA synthetase (SARS), mRNA	A_72_P266602	2.57886e-11	1.14419e-06	2.42054e-10	0.815676		MPHOSPH9	M-phase phosphoprotein 9	O7928	2.45359e-14	1.08861e-09	5.98466e-13	-1.0306
TOMM70A	translocase of outer mitochondrial membrane 70 homolog A (S. cerevisiae)	O11847	5.9952e-15	2.65995e-10	1.82815e-13	0.812363		unknown	unknown	A_72_P155281	6.66134e-15	2.9555e-10	1.99966e-13	-1.02784
ACOT9	Sus scrofa acyl-coenzyme A thioesterase 9, mitochondrial-like (LOC100525265), mRNA	A_72_P642470	1.24914e-09	5.54218e-05	7.49045e-09	0.811466		AQP3	aquaporin 3 (Gill blood group)	A_72_P136686	5.24785e-11	2.32836e-06	4.53192e-10	-1.0274
SLC25A19	Sus scrofa solute carrier family 25 (mitochondrial thiamine pyrophosphate carrier), member 19 (SLC25A19), nuclear gene encoding mitochondrial protein, mRNA	A_72_P446509	0	0	0	0.811248		Rap1gds1	RAP1, GTP-GDP dissociation stimulator 1	O348	9.21496e-12	4.08849e-07	9.75541e-11	-1.02676
IRAK1	Sus scrofa interleukin-1 receptor-associated kinase 1, transcript variant 1 (IRAK1), mRNA	A_72_P175791	1.06193e-12	4.71156e-08	1.514e-11	0.811183		unknown	unknown	A_72_P036951	4.57723e-12	2.03082e-07	5.29826e-11	-1.02589
unknown	Sus scrofa aflatoxin B1 aldehyde reductase member 2-like (LOC100511331), mRNA	A_72_P063836	8.83225e-09	0.000391869	4.31384e-08	0.806572		unknown	unknown	A_72_P308438	1.15625e-08	0.000513007	5.5091e-08	-1.02556
C8G	Sus scrofa complement component C8G (LOC100037955), mRNA	A_72_P395308	1.28019e-11	5.67993e-07	1.30995e-10	0.806544		CTSK	Cathepsin K	A_72_P604568	3.53051e-14	1.56642e-09	8.09936e-13	-1.02429
unknown	unknown	A_72_P057386	1.31274e-10	5.82438e-06	1.01612e-09	0.806243		Tmem9	transmembrane protein 9	O3312	2.17604e-14	9.65464e-10	5.41179e-13	-1.02414
RASA4	RAS p21 protein activator 4	O11075	0	0	0	0.805173		HSP90B1	Sus scrofa tumor rejection antigen (gp96) 1 (TRA1)	gi|47523015|ref|NM_214103.1|	5.88973e-13	2.61316e-08	9.12734e-12	-1.01903
LAS1L	Sus scrofa LAS1-like (LOC100156298), mRNA	A_72_P531544	3.41238e-12	1.51401e-07	4.09634e-11	0.804466		unknown	unknown	A_72_P412568	4.55791e-12	2.02225e-07	5.27728e-11	-1.01831
COX5B	Rep: Cytochrome c oxidase subunit 5B, mitochondrial precursor - Sus scrofa (Pig), partial (72%) [TC537670]	A_72_P784994	2.97225e-09	0.000131873	1.62465e-08	0.804313		ALG8	Sus scrofa leucine rich repeat and Ig domain containing 1, transcript variant 1 (LINGO1), mRNA	A_72_P250942	1.83176e-10	8.12714e-06	1.3627e-09	-1.01553
unknown	unknown	A_72_P384178	4.61187e-13	2.04619e-08	7.40837e-12	0.801636		MYLK	Sus scrofa myosin light chain kinase, transcript variant 1 (MYLK), mRNA	A_72_P580967	1.10315e-11	4.89446e-07	1.14705e-10	-1.01496
ENPEP	glutamyl aminopeptidase (aminopeptidase A)	O11800	0	0	0	0.80017		DTX1	Sus scrofa protein deltex-1-like (LOC100524958), mRNA	A_72_P329083	5.12279e-12	2.27288e-07	5.83538e-11	-1.01246
unknown	unknown	A_72_P358171	4.53305e-08	0.00201122	1.89292e-07	0.796771		Tram2	translocation associated membrane protein 2	O9031	0	0	0	-1.01158
SARS	seryl-tRNA synthetase	O11861	2.17359e-12	9.6438e-08	2.79369e-11	0.795612		PBX3	Sus scrofa pre-B-cell leukemia transcription factor 3-like (LOC100152438), mRNA	A_72_P329278	7.77156e-16	3.44809e-11	3.27765e-14	-1.0107
ND4	NADH-ubiquinone oxidoreductase chain 4	A_72_P758317	1.18466e-10	5.2561e-06	9.27492e-10	0.795576		CDH12	cadherin 10, type 2 (T2-cadherin) (CDH10)	gi|15034682|gb|BI341402.1|BI341402	5.10703e-15	2.26589e-10	1.60246e-13	-1.00932
ENPEP	Sus scrofa glutamyl aminopeptidase (aminopeptidase A) (ENPEP), mRNA	A_72_P604233	0	0	0	0.795092		unknown	Sus scrofa mRNA, clone:LNG010071F06, expressed in lung. [AK345613]	A_72_P163726	1.23139e-09	5.46343e-05	7.40202e-09	-1.00914
SARS	Sus scrofa seryl-tRNA synthetase (SARS), mRNA	A_72_P475647	6.80567e-14	3.01954e-09	1.41232e-12	0.791907		GBP3	guanylate binding protein 3 (GBP3)	gi|115551583|dbj|AK239047.1|	0	0	0	-1.00713
DR082636	PMUS1-017DB12.y1_#0622.1 DIAS_PMUS Sus scrofa cDNA 5', mRNA sequence [DR082636]	A_72_P001556	1.03906e-07	0.0046101	3.9987e-07	0.791418		unknown	unknown	A_72_P074331	2.22045e-16	9.85168e-12	1.10569e-14	-1.00178
C17orf95	chromosome 17 open reading frame 95	O14425	8.67236e-10	3.84775e-05	5.41632e-09	0.791331		PDCD1	programmed cell death 1 (PDCD1)	gi|115550399|dbj|AK238664.1|	5.4856e-10	2.43385e-05	3.59187e-09	-0.998907
ATP5O	Sus scrofa ATP synthase H+-transporting mitochondrial F1 complex O subunit (LOC733678), nuclear gene encoding mitochondrial protein, mRNA	A_72_P625290	2.49323e-12	1.1062e-07	3.13547e-11	0.790958		unknown	unknown	A_72_P123586	5.21805e-15	2.31514e-10	1.62809e-13	-0.996635
katnb1	katanin p80 (WD repeat containing) subunit B 1	O10566	4.30131e-11	1.90841e-06	3.79631e-10	0.78904		COL4A1	Sus scrofa collagen alpha-1(IV) chain-like (LOC100626477), mRNA	A_72_P604673	1.64946e-12	7.31832e-08	2.20498e-11	-0.995714
OSBP2	Sus scrofa oxysterol-binding protein 2-like (LOC100515970), mRNA	A_72_P012811	4.88167e-09	0.00021659	2.54005e-08	0.788611		CTSH	Sus scrofa cathepsin H (CTSH), mRNA	A_72_P035971	1.66178e-12	7.37299e-08	2.22078e-11	-0.99446
NT5DC1	Sus scrofa 5'-nucleotidase domain containing 1 (NT5DC1), mRNA	A_72_P732133	3.14371e-12	1.3948e-07	3.82766e-11	0.786948		CTSH	cathepsin H	A_72_P125121	2.16083e-12	9.58716e-08	2.77889e-11	-0.993462
unknown	unknown	A_72_P228562	1.21902e-12	5.40857e-08	1.70074e-11	0.786854		S100A16	Sus scrofa S100 calcium binding protein A16 (S100A16), transcript variant 2, mRNA	A_72_P278334	3.77476e-15	1.67478e-10	1.24242e-13	-0.992423
DEFB-EP2E	unknown	gi|91984770|tpg|BK005523.1|	1.57598e-09	6.9923e-05	9.22954e-09	0.786789		PBX3	Sus scrofa pre-B-cell leukemia transcription factor 3-like (LOC100152438), mRNA	A_72_P543607	5.55112e-16	2.46292e-11	2.44095e-14	-0.990893
unknown	recc2812c_o8.y1 ecc Sus scrofa cDNA 5', mRNA sequence [EW091429]	A_72_P068381	7.31018e-10	3.24338e-05	4.64535e-09	0.786501		PSIP1	PREDICTED: Sus scrofa PC4 and SFRS1-interacting protein-like (LOC100157597), mRNA [XM_001927571]	A_72_P203592	1.11022e-16	4.92584e-12	6.02918e-15	-0.988625
HSPA9	Sus scrofa heat shock 70kDa protein 9 (mortalin) (HSPA9), mRNA	A_72_P049021	1.61218e-11	7.15291e-07	1.60415e-10	0.78645		unknown	unknown	A_72_P080006	1.03233e-10	4.58025e-06	8.2098e-10	-0.986173
SERPINB6	unknown	A_72_P170031	1.45327e-10	6.44788e-06	1.11228e-09	0.786316		RAP2A	Sus scrofa RAP2A, member of RAS oncogene family (RAP2A), mRNA	A_72_P441549	4.6392e-11	2.05832e-06	4.06381e-10	-0.985795
Trim17	tripartite motif-containing 17	O6090	3.14005e-10	1.39318e-05	2.20161e-09	0.785811		NAP1L5	nucleosome assembly protein 1-like 5	O5823	2.57572e-14	1.14279e-09	6.2041e-13	-0.978226
unknown	unknown	A_72_P054986	6.69464e-14	2.97028e-09	1.39319e-12	0.785601		TPBG	Sus scrofa trophoblast glycoprotein-like (LOC100158028), mRNA	A_72_P328828	6.46202e-11	2.86707e-06	5.43623e-10	-0.97598
PMPCB	peptidase (mitochondrial processing) beta	A_72_P071856	4.60743e-14	2.04422e-09	1.00999e-12	0.785147		GNAI3	guanine nucleotide binding protein (G protein), alpha inhibiting activity polypeptide 3	O12082	1.02363e-13	4.54162e-09	2.00248e-12	-0.97399
N4BP2L1	Sus scrofa mRNA, clone:LVRM10141F08, expressed in liver. [AK346325]	A_72_P435029	8.28237e-12	3.67472e-07	8.86686e-11	0.782422		GBP1	Sus scrofa guanylate binding protein 1, interferon-inducible (GBP1), mRNA	A_72_P648637	0	0	0	-0.973249
WFIKKN2	WAP, follistatin/kazal, immunoglobulin, kunitz and netrin domain containing 2	O6543	6.90742e-10	3.06468e-05	4.40835e-09	0.782356		DNAJC9	Sus scrofa dnaJ homolog subfamily C member 9-like (LOC100516297), mRNA	A_72_P011521	1.77857e-11	7.89114e-07	1.74737e-10	-0.9722
unknown	unknown	A_72_P231252	7.33027e-10	3.25229e-05	4.65611e-09	0.780152		SRPX	Sus hi-repeat-containing protein, X-linked	A_72_P189036	1.26868e-08	0.000562886	5.98751e-08	-0.971489
MYPN	myopalladin (MYPN)	gi|18490073|gb|BM445313.1|BM445313	4.84154e-11	2.14809e-06	4.22105e-10	0.778303		unknown	unknown	A_72_P230127	4.18887e-13	1.85852e-08	6.81775e-12	-0.968411
COX3	Cytochrome c oxidase subunit 3	A_72_P760010	4.24882e-13	1.88512e-08	6.90519e-12	0.777319		DN115125	1114554 MARC 4PIG Sus scrofa cDNA 5', mRNA sequence [DN115125]	A_72_P288649	0	0	0	-0.964201
unknown	unknown	A_72_P399518	8.79226e-11	3.90095e-06	7.13414e-10	0.773249		CTNNA3	catenin (cadherin-associated protein), alpha 3	A_72_P389198	5.2518e-12	2.33012e-07	5.96166e-11	-0.963605
EPAS1	Sus scrofa endothelial PAS domain protein 1 (EPAS1), mRNA	A_72_P441713	2.20934e-14	9.80242e-10	5.47927e-13	0.77169		CHRD	chordin	O14303	8.68194e-13	3.852e-08	1.27397e-11	-0.963594
DUSP13	dual specificity phosphatase 13 (DUSP13)	gi|113721600|gb|BX671494.2|BX67...	2.44219e-11	1.08355e-06	2.30936e-10	0.770051		SLIT3	slit homolog 3 (Drosophila)	A_72_P305074	2.45026e-13	1.08713e-08	4.27332e-12	-0.961972
RNF34	ring finger protein 34	O7787	3.99403e-12	1.77207e-07	4.71011e-11	0.768757		HEY2	Sus scrofa hairy/enhancer-of-split related with YRPW motif protein 2-like (LOC100152404), mRNA	A_72_P192247	2.65832e-12	1.17944e-07	3.31863e-11	-0.961678
ND1	NADH dehydrogenase subunit 1	A_72_P753106	1.32117e-14	5.86175e-10	3.55904e-13	0.767666		PMEPA1	Sus scrofa prostate transmembrane protein, androgen induced 1 (PMEPA1), mRNA	A_72_P315448	2.8107e-11	1.24705e-06	2.61381e-10	-0.961564
FOXO1	forkhead box O1	A_72_P107426	7.54572e-10	3.34789e-05	4.7827e-09	0.767044		unknown	unknown	A_72_P209192	1.43239e-08	0.000635522	6.67565e-08	-0.958898
MTRF1	Sus scrofa peptide chain release factor 1, mitochondrial-like, transcript variant 1 (LOC100155739), mRNA	A_72_P592384	9.0647e-10	4.02183e-05	5.63597e-09	0.766604		ITGB3	integrin, beta 3 (platelet glycoprotein IIIa, antigen CD61)	O9593	1.04021e-08	0.000461522	5.00404e-08	-0.957816
unknown	unknown	A_72_P016101	3.83571e-12	1.70183e-07	4.55156e-11	0.76635		SHC1	Sus scrofa SHC (Src homology 2 domain containing) transforming protein 1, transcript variant 1 (SHC1), mRNA	A_72_P642978	0	0	0	-0.957734
LOC100511951	XM_003130617.1	A_72_P004426	3.14193e-13	1.39401e-08	5.2964e-12	0.765209		RAB8B	RAB8B, member RAS oncogene family	O12051	3.80806e-14	1.68956e-09	8.58517e-13	-0.956995
ENPEP	Sus scrofa glutamyl aminopeptidase (aminopeptidase A) (ENPEP), mRNA	A_72_P035326	0	0	0	0.763948		Dpysl3	dihydropyrimidinase-like 3	O398	2.66454e-15	1.1822e-10	9.23595e-14	-0.956298
unknown	unknown	A_72_P145581	1.9762e-14	8.76799e-10	5.01028e-13	0.760487		PPP2R2B	Sus scrofa protein phosphatase 2, regulatory subunit B, beta (PPP2R2B), mRNA	A_72_P302609	5.75473e-12	2.55326e-07	6.44925e-11	-0.955966
ACTA2	Sus scrofa actin, alpha 2, smooth muscle, aorta (ACTA2), mRNA	A_72_P521843	6.16775e-10	2.73651e-05	3.9885e-09	0.759783		ARF4	Sus scrofa ADP-ribosylation factor 4 (ARF4), mRNA	A_72_P303119	6.66134e-16	2.9555e-11	2.85556e-14	-0.955622
unknown	unknown	A_72_P104751	3.02066e-09	0.000134021	1.64868e-08	0.758114		SH2B3	SH2B adaptor protein 3	O1737	4.30567e-12	1.91034e-07	5.03516e-11	-0.954765
unknown	unknown	A_72_P430299	1.02141e-14	4.53177e-10	2.86821e-13	0.758051		Plvap	plasmalemma vesicle associated protein	O374	3.08642e-13	1.36938e-08	5.21471e-12	-0.954419
unknown	unknown	A_72_P080101	3.65263e-14	1.6206e-09	8.30226e-13	0.757932		DYNC2H1	Sus scrofa cytoplasmic dynein 2 heavy chain 1-like (LOC100523628), mRNA	A_72_P362953	2.20457e-12	9.78124e-08	2.82776e-11	-0.953965
ND5	NADH-ubiquinone oxidoreductase chain 5	A_72_P155721	3.35731e-12	1.48957e-07	4.03897e-11	0.756485		LOC100296206	unknown	A_72_P136296	3.75477e-13	1.66592e-08	6.21611e-12	-0.953075
ND4	NADH-ubiquinone oxidoreductase chain 4	A_72_P731718	3.81695e-13	1.6935e-08	6.30962e-12	0.754125		SERPINA7	Sus scrofa serpin peptidase inhibitor, clade A (alpha-1 antiproteinase, antitrypsin), member 7 (SERPINA7), mRNA	A_72_P146506	2.14594e-09	9.52111e-05	1.21582e-08	-0.951808
VDAC2	Sus scrofa voltage-dependent anion channel 2 (VDAC2), nuclear gene encoding mitochondrial protein, mRNA	A_72_P223492	2.35367e-14	1.04428e-09	5.78227e-13	0.753969		SRPX	Sus scrofa Sus hi-repeat containing protein, X-linked (SRPX), mRNA	A_72_P465636	1.795e-08	0.000796407	8.18927e-08	-0.951288
unknown	unknown	A_72_P061621	2.12995e-10	9.45015e-06	1.5566e-09	0.752958		unknown	unknown	A_72_P407908	1.44268e-11	6.40088e-07	1.45375e-10	-0.950971
IVNS1ABP	Sus scrofa influenza virus NS1A binding protein (IVNS1ABP), mRNA	A_72_P209852	2.50472e-09	0.000111129	1.39478e-08	0.752096		C9orf16	chromosome 9 open reading frame 16	O12271	2.1827e-13	9.6842e-09	3.87213e-12	-0.950083
unknown	unknown	A_72_P227347	3.4853e-11	1.54636e-06	3.15583e-10	0.751984		C7H6orf134	unknown	OTTSUST00000001034	4.44089e-16	1.97034e-11	2.0126e-14	-0.947897
unknown	unknown	A_72_P043326	1.67254e-08	0.000742071	7.67871e-08	0.751764		CXCL12	Sus scrofa mRNA, clone:OVRM10045D10, expressed in ovary. [AK235057]	A_72_P713558	2.70008e-11	1.19797e-06	2.52205e-10	-0.947519
POLH	Sus scrofa polymerase (DNA directed), eta (POLH), mRNA	A_72_P477293	1.63415e-11	7.25039e-07	1.62201e-10	0.750637		unknown	unknown	A_72_P183761	9.4369e-15	4.18696e-10	2.66855e-13	-0.947048
BQ603214	MI-P-NA-afq-h-02-1-UM.s1 MI-P-NA Sus scrofa cDNA clone MI-P-NA-afq-h-02-1-UM 3', mRNA sequence [BQ603214]	A_72_P336008	4.96974e-10	2.20498e-05	3.2979e-09	0.750233		ZNF467	Sus scrofa zinc finger protein 467 (ZNF467), mRNA	A_72_P258487	7.7487e-09	0.000343794	3.84128e-08	-0.944703
unknown	unknown	A_72_P065846	4.21885e-15	1.87182e-10	1.3643e-13	0.750167		PHLDB1	pleckstrin homology-like domain, family B, member 1	O9044	4.61853e-14	2.04915e-09	1.01143e-12	-0.944025
unknown	unknown	A_72_P424794	2.60423e-10	1.15544e-05	1.85375e-09	0.749175		ETS1	v-ets erythroblastosis virus E26 oncogene homolog 1 (avian)	O11830	5.29654e-12	2.34997e-07	6.00248e-11	-0.941575
PAX7	Sus scrofa paired box 7 (PAX7), partial mRNA	A_72_P185391	9.18488e-13	4.07515e-08	1.33787e-11	0.748497		CLDN4	claudin 3 (CLDN3)	gi|48374875|gb|AY625258.1|	3.23519e-13	1.43539e-08	5.44327e-12	-0.94147
COX3	Cytochrome c oxidase subunit 3	A_72_P750221	1.07492e-12	4.7692e-08	1.52859e-11	0.74827		SPARC	Sus scrofa hypothetical LOC100624350 (LOC100624350), miscRNA	A_72_P444699	6.43517e-11	2.85516e-06	5.42257e-10	-0.937225
SLC25A19	Sus scrofa solute carrier family 25 (mitochondrial thiamine pyrophosphate carrier), member 19 (SLC25A19), nuclear gene encoding mitochondrial protein, mRNA	A_72_P614041	0	0	0	0.746777		GNAS	Rep: GA18226-PA - Drosophila pseudoobscura (Fruit fly), partial (7%) [TC580773]	A_72_P143796	9.61442e-12	4.26573e-07	1.013e-10	-0.936379
unknown	unknown	A_72_P437389	2.33702e-13	1.03689e-08	4.09837e-12	0.746688		SULT1A1	Sus scrofa sulfotransferase family, cytosolic, 1A, phenol-preferring, member 1 (SULT1A1), mRNA	A_72_P517960	4.85612e-12	2.15456e-07	5.57454e-11	-0.934908
Rcor3	REST corepressor 3	O13922	5.7305e-11	2.54251e-06	4.90075e-10	0.74592		TCEAL5	transcription elongation factor A (SII)-like 5	O10791	9.99201e-16	4.43325e-11	4.03757e-14	-0.931583
MYL6B	myosin, light chain 6B, alkali, smooth muscle and non-muscle	O9896	9.67004e-13	4.2904e-08	1.39798e-11	0.744914		MEGF10	multiple EGF-like-domains 10	O1225	3.08181e-09	0.000136734	1.67936e-08	-0.930159
Yars	tyrosyl-tRNA synthetase	O10640	1.54588e-09	6.85874e-05	9.07601e-09	0.744174		FGF7	Sus scrofa mRNA for partial keratinocyte growth factor (kgf gene)	gi|6716757|gb|AF217463.1|AF217463	6.96754e-12	3.09136e-07	7.63864e-11	-0.929393
ND3	NADH-ubiquinone oxidoreductase chain 3	A_72_P757289	1.19904e-14	5.3199e-10	3.27177e-13	0.742659		FBN1	Sus scrofa fibrillin 1 (FBN1), mRNA	A_72_P088351	0	0	0	-0.92919
SPHK1	sphingosine kinase 1 (SPHK1)	gi|46170763|gb|CN156333.1|CN156333	2.79998e-13	1.2423e-08	4.78911e-12	0.742636		JUP	Sus scrofa plakoglobin (JUP)	gi|47523711|ref|NM_214323.1|	2.55351e-15	1.13294e-10	8.8928e-14	-0.9291
ND2	NADH dehydrogenase subunit 2	A_72_P741589	3.02849e-10	1.34368e-05	2.13046e-09	0.739453		SRPX	Sus hi-repeat-containing protein, X-linked	O9	1.18091e-08	0.000523945	5.6151e-08	-0.929077
OBFC2A	oligonucleotide/oligosaccharide-binding fold containing 2A	A_72_P295804	5.81918e-11	2.58185e-06	4.96797e-10	0.738365		JUP	junction plakoglobin	O1973	2.87548e-14	1.27579e-09	6.82242e-13	-0.927893
unknown	unknown	A_72_P419454	3.20444e-12	1.42174e-07	3.88349e-11	0.737169		CAMK2N1	unknown	A_72_P379628	5.5822e-12	2.47671e-07	6.28129e-11	-0.927035
TUBA4A	tubulin, alpha 4a	A_72_P194362	4.40425e-13	1.95408e-08	7.1161e-12	0.736455		SUMO2	Sus scrofa SMT3 suppressor of mif two 3 homolog 2 (S. cerevisiae) (SUMO2), mRNA	A_72_P088801	1.69864e-14	7.53653e-10	4.40991e-13	-0.925209
FAM158A	Sus scrofa UPF0172 protein C14orf122 (FAM158A), mRNA	A_72_P771852	1.54523e-08	0.000685587	7.1527e-08	0.736425		ETS1	similar to Homo sapiens v-ets erythroblastosis virus E26 oncogene homolog 1 (avian) (ETS1)	gi|115555701|dbj|AK237334.1|	3.14333e-13	1.39463e-08	5.29674e-12	-0.924748
ACOT9	Sus scrofa acyl-coenzyme A thioesterase 9, mitochondrial-like (LOC100525265), mRNA	A_72_P531948	2.14762e-12	9.52854e-08	2.76671e-11	0.735304		SULT1A1	Sus scrofa sulfotransferase family, cytosolic, 1A, phenol-preferring, member 1 (SULT1A1), mRNA	A_72_P223957	4.48708e-12	1.99083e-07	5.21159e-11	-0.923495
ND4L	NADH dehydrogenase subunit 4L	A_72_P442199	0	0	0	0.734661		SRPX	Sus hi-repeat-containing protein, X-linked (SRPX)	gi|40797334|gb|CK450120.1|CK450120	7.65386e-09	0.000339587	3.80106e-08	-0.921107
unknown	unknown	A_72_P242467	0	0	0	0.732054		unknown	unknown	A_72_P215192	2.14074e-10	9.49804e-06	1.56346e-09	-0.916234
unknown	unknown	A_72_P197907	9.10458e-11	4.03952e-06	7.35528e-10	0.731548		SULT1A1	unknown	A_72_P282179	1.08095e-10	4.79594e-06	8.55348e-10	-0.915408
unknown	unknown	A_72_P172551	1.86033e-10	8.25391e-06	1.38187e-09	0.7308		unknown	unknown	A_72_P411408	4.71183e-11	2.09055e-06	4.12011e-10	-0.912549
C5	Sus scrofa complement component 5 (C5), mRNA	A_72_P686307	9.93742e-11	4.40903e-06	7.93848e-10	0.7287		BAHD1	bromo adjacent homology domain containing 1	O10500	9.14824e-14	4.05889e-09	1.81931e-12	-0.912147
ND4	NADH-ubiquinone oxidoreductase chain 4	A_72_P725193	5.67324e-13	2.5171e-08	8.84125e-12	0.727524		unknown	unknown	A_72_P430374	1.22125e-15	5.41842e-11	4.82925e-14	-0.911298
TFRC	transferrin receptor (p90, CD71)	O1642	1.67453e-09	7.42957e-05	9.74242e-09	0.726344		unknown	unknown	A_72_P240527	3.70263e-09	0.000164278	1.9783e-08	-0.909939
ABCB7	ATP-binding cassette, sub-family B (MDR/TAP), member 7 (ABCB7)	gi|115551474|dbj|AK236152.1|	7.32747e-15	3.25105e-10	2.1573e-13	0.725578		IGFBP6	Sus scrofa insulin-like growth factor binding protein 6 (IGFBP6), mRNA	A_72_P710138	1.57492e-09	6.9876e-05	9.22699e-09	-0.909447
TTN	Homo sapiens titin (TTN), transcript variant novex-2, mRNA	A_72_P379383	1.27141e-10	5.641e-06	9.87743e-10	0.725152		TIMP1	TIMP metallopeptidase inhibitor 1	O10493	1.37668e-14	6.10804e-10	3.67733e-13	-0.909393
BZW2	basic leucine zipper and W2 domains 2	O9786	9.87732e-12	4.38237e-07	1.03798e-10	0.722396		unknown	unknown	A_72_P626398	2.22045e-16	9.85168e-12	1.10569e-14	-0.908927
ACOT9	acyl-CoA thioesterase 9	A_72_P095311	2.4957e-09	0.000110729	1.39055e-08	0.72108		TIMP1	Sus scrofa metalloproteinase inhibitor 1-like (LOC100625817), mRNA	A_72_P444809	1.66533e-15	7.38876e-11	6.25636e-14	-0.907769
Ube2ql1	probable ubiquitin-conjugating enzyme E2 FLJ25076	O1103	1.06244e-09	4.71386e-05	6.49724e-09	0.720605		FGF7	Sus scrofa fibroblast growth factor 7 (FGF7), mRNA	A_72_P305719	4.42202e-13	1.96196e-08	7.137e-12	-0.907299
FMO4	Sus scrofa dimethylaniline monooxygenase [N-oxide-forming] 3-like (LOC100523562), mRNA	A_72_P443185	1.25706e-09	5.57731e-05	7.5308e-09	0.720499		Tubb1	tubulin, beta 1	O10961	4.10536e-11	1.82147e-06	3.64512e-10	-0.90345
ENSSSCG00000000032	BX666762 Sus Scrofa library (scac) Sus scrofa cDNA clone scac0025.g.19 3prim, mRNA sequence [BX666762]	A_72_P073816	1.52411e-10	6.76218e-06	1.1585e-09	0.716296		FAM127A	family with sequence similarity 127, member A	O12549	5.77205e-13	2.56094e-08	8.97632e-12	-0.901991
unknown	unknown	A_72_P102771	4.99948e-09	0.000221817	2.59587e-08	0.715176		unknown	unknown	A_72_P240467	9.99201e-16	4.43325e-11	4.03757e-14	-0.900272
ND2	NADH dehydrogenase subunit 2	A_72_P724458	1.3951e-09	6.18977e-05	8.28395e-09	0.714998		SPARC	secreted protein, acidic, cysteine-rich (osteonectin)	O2581	0	0	0	-0.899619
ZIC2	Sus scrofa Zic family member 2 (ZIC2), partial mRNA	A_72_P453115	4.03888e-12	1.79197e-07	4.7545e-11	0.714827		FBN1	Homo sapiens fibrillin 1 (FBN1), mRNA	A_72_P305894	8.06466e-13	3.57813e-08	1.1959e-11	-0.898085
NDP	Sus scrofa norrin-like (LOC100621477), miscRNA	A_72_P290889	5.76872e-13	2.55947e-08	8.97428e-12	0.714179		unknown	unknown	A_72_P112671	5.78494e-10	2.56666e-05	3.76454e-09	-0.897888
UGP2	Sus scrofa UDP-glucose pyrophosphorylase 2 (UGP2), mRNA	A_72_P427819	2.13179e-10	9.45833e-06	1.5577e-09	0.713565		unknown	unknown	A_72_P350488	6.02909e-11	2.67499e-06	5.1147e-10	-0.894729
GAS6	Growth arrest-specific 6 Fragment	A_72_P363543	0	0	0	0.713449		LPPR5	Sus scrofa lipid phosphate phosphatase-related protein type 5-like (LOC100514836), mRNA	A_72_P360083	1.19504e-10	5.30216e-06	9.34795e-10	-0.894122
ND1	NADH dehydrogenase subunit 1	A_72_P775064	5.38569e-13	2.38952e-08	8.47048e-12	0.712447		FAM38A	family with sequence similarity 38, member A	O8738	1.1457e-10	5.08324e-06	9.00486e-10	-0.892929
pdxK	pyridoxal (pyridoxine, vitamin B6) kinase	O3744	4.32987e-15	1.92108e-10	1.39512e-13	0.711663		MYLK	Sus scrofa myosin light chain kinase, transcript variant 1 (MYLK), mRNA	A_72_P670612	6.11503e-10	2.71312e-05	3.95787e-09	-0.890508
PDE4A	Sus scrofa phosphodiesterase 4A, cAMP-specific (PDE4A), mRNA	A_72_P105571	1.67457e-10	7.42975e-06	1.258e-09	0.711036		unknown	unknown	OTTSUST00000001028	0	0	0	-0.889368
STUB1	STIP1 homology and U-box containing protein 1	O14020	5.46896e-13	2.42647e-08	8.58015e-12	0.710686		unknown	unknown	A_72_P125711	4.44089e-16	1.97034e-11	2.0126e-14	-0.889321
PAX3	paired box protein 3 (Pax3)	gi|46391809|gb|AY579430.1|	1.20248e-11	5.33517e-07	1.2393e-10	0.709678		COL14A1	Sus scrofa collagen, type XIV, alpha 1 (COL14A1), mRNA	A_72_P636369	1.11022e-16	4.92584e-12	6.02918e-15	-0.888138
ACOT9	Uncharacterized protein	A_72_P684362	4.08468e-10	1.81229e-05	2.77873e-09	0.706211		TMEM216	transmembrane protein 216	O5260	0	0	0	-0.886321
MTRF1	mitochondrial translational release factor 1	A_72_P190681	4.98401e-12	2.21131e-07	5.70513e-11	0.705072		Haus1	HAUS augmin-like complex, subunit 1	O10898	1.11022e-16	4.92584e-12	6.02918e-15	-0.883975
PHGR1	Sus scrofa hypothetical protein LOC100525797 (LOC100525797), mRNA	A_72_P395408	1.97724e-11	8.77262e-07	1.91584e-10	0.703816		CSPG4	Sus scrofa chondroitin sulfate proteoglycan 4 (CSPG4), mRNA	A_72_P443799	4.48441e-12	1.98964e-07	5.21122e-11	-0.881894
PCDH10	protocadherin 10 (PCDH10)	gi|90235591|gb|BX924774.2|BX924774	7.29358e-10	3.23601e-05	4.63546e-09	0.702498		TES	Sus scrofa hypothetical LOC100627806 (LOC100627806), miscRNA	A_72_P689684	1.63912e-11	7.27246e-07	1.62622e-10	-0.876984
GZMM	granzyme M (lymphocyte met-ase 1) (GZMM)	gi|71955178|gb|BW976205.1|BW976205	1.39988e-11	6.21099e-07	1.41577e-10	0.701366		unknown	unknown	A_72_P624252	3.33067e-16	1.47775e-11	1.56874e-14	-0.876669
CYTB	cytochrome b	A_72_P726067	2.26003e-09	0.000100273	1.27299e-08	0.700635		unknown	unknown	A_72_P401473	4.36258e-10	1.93559e-05	2.93716e-09	-0.875065
ND4	NADH-ubiquinone oxidoreductase chain 4	A_72_P759676	1.09912e-14	4.87658e-10	3.05742e-13	0.700373		unknown	unknown	A_72_P395078	8.88178e-16	3.94067e-11	3.65554e-14	-0.874193
ND4	NADH-ubiquinone oxidoreductase chain 4	A_72_P127246	9.99201e-16	4.43325e-11	4.03757e-14	0.699349		unknown	unknown	A_72_P285609	1.36463e-07	0.00605461	5.12928e-07	-0.873563
unknown	unknown	A_72_P263497	4.12573e-11	1.83051e-06	3.65955e-10	0.697176		unknown	unknown	A_72_P098446	1.34115e-13	5.95041e-09	2.544e-12	-0.873262
DCUN1D1	DCN1, defective in cullin neddylation 1, domain containing 1 (S. cerevisiae)	O12258	6.24842e-10	2.7723e-05	4.03537e-09	0.696518		dnmt1	DNA (cytosine-5-)-methyltransferase 1	O7839	9.41469e-13	4.17711e-08	1.36596e-11	-0.870584
MMP11	Sus scrofa matrix metallopeptidase 11 (stromelysin 3) (MMP11), mRNA	A_72_P599238	2.07585e-11	9.21013e-07	2.00073e-10	0.695955		unknown	unknown	A_72_P113701	1.66533e-15	7.38876e-11	6.25636e-14	-0.868844
CHRNE	Sus scrofa acetylcholine receptor subunit epsilon-like (LOC100515236), mRNA	A_72_P414398	1.95614e-08	0.0008679	8.86155e-08	0.695592		SSR2	Sus scrofa signal sequence receptor, beta, transcript variant 2 (LOC100154318), mRNA	A_72_P474771	1.11022e-16	4.92584e-12	6.02918e-15	-0.86092
XM_602479	Bos taurus hypothetical LOC524159 (LOC524159), mRNA	A_72_P080406	2.91989e-14	1.2955e-09	6.91669e-13	0.693293		YWHAB	tyrosine 3-monooxygenase/tryptophan 5-monooxygenase activation protein, beta polypeptide	O11562	0	0	0	-0.860438
unknown	unknown	A_72_P118576	1.41442e-13	6.27552e-09	2.67043e-12	0.692988		unknown	unknown	A_72_P234172	1.03473e-13	4.59088e-09	2.02331e-12	-0.858945
SLC7A1	Sus scrofa solute carrier family 7 (cationic amino acid transporter, y+ system), member 1 (SLC7A1), mRNA	A_72_P165131	2.10177e-10	9.32515e-06	1.5383e-09	0.692184		DV904291	POSM0605002_J06R porcine skeletal muscle cDNA library (PoSM) Sus scrofa cDNA 3', mRNA sequence [DV904291]	A_72_P435588	3.13112e-11	1.38921e-06	2.87741e-10	-0.858428
unknown	unknown	A_72_P081171	1.55431e-15	6.89617e-11	5.88411e-14	0.691957		LOC100513407	unknown	A_72_P365803	1.97842e-13	8.77784e-09	3.56678e-12	-0.858335
ND1	NADH dehydrogenase subunit 1	A_72_P741664	1.49536e-12	6.63461e-08	2.02336e-11	0.691914		unknown	unknown	A_72_P409803	2.85063e-10	1.26477e-05	2.013e-09	-0.857059
unknown	unknown	A_72_P089766	1.21608e-10	5.39551e-06	9.50248e-10	0.691465		CADM1	voltage-dependent calcium channel beta 4 subunit (CACNB4)	gi|47523339|ref|NM_213750.1|	3.33067e-16	1.47775e-11	1.56874e-14	-0.856728
PAX3	Sus scrofa paired box 3 (PAX3), mRNA	A_72_P175841	2.16176e-10	9.5913e-06	1.577e-09	0.690322		unknown	unknown	A_72_P303799	1.9984e-15	8.86651e-11	7.3156e-14	-0.85048
unknown	unknown	A_72_P187111	0	0	0	0.688917		TIMP1	Sus scrofa TIMP metallopeptidase inhibitor 1 (TIMP1), mRNA	A_72_P223927	1.43885e-11	6.38389e-07	1.45022e-10	-0.848944
PINX1	1569092 MARC 3PIG Sus scrofa cDNA 5', mRNA sequence [DY434047]	A_72_P101001	5.53103e-11	2.45401e-06	4.74571e-10	0.688072		TSPAN33	Sus scrofa tetraspanin-33-like (LOC100515287), mRNA	A_72_P371493	0	0	0	-0.8482
unknown	unknown	A_72_P187081	3.82094e-12	1.69528e-07	4.53646e-11	0.686929		CCL21	chemokine (C-C motif) ligand 21	O12732	5.95186e-10	2.64072e-05	3.86242e-09	-0.84509
ndufa6	NADH dehydrogenase (ubiquinone) 1 alpha subcomplex, 6, 14kDa	O13453	6.58291e-11	2.92071e-06	5.52745e-10	0.686509		CIB2	calcium and integrin binding family member 2	A_72_P301804	1.29885e-12	5.76274e-08	1.7958e-11	-0.845058
DHRS4	Sus scrofa dehydrogenase/reductase (SDR family) member 4 (DHRS4), mRNA	A_72_P035571	5.99965e-10	2.66192e-05	3.88931e-09	0.685137		CD4	Rep: AGAP002540-PA - Anopheles gambiae str. PEST, partial (5%) [TC524834]	A_72_P287144	4.29656e-14	1.9063e-09	9.52673e-13	-0.842293
SPON1	spondin 1, extracellular matrix protein (SPON1)	gi|59783271|gb|DN107911.1|DN107911	6.74172e-12	2.99117e-07	7.41305e-11	0.682488		MFAP5	microfibrillar associated protein 5	A_72_P293494	2.88658e-15	1.28072e-10	9.89736e-14	-0.841751
LOC617406	unknown	A_72_P341773	9.44093e-09	0.000418875	4.58238e-08	0.682148		RNASEH2B	ribonuclease H2, subunit B	O14980	4.996e-15	2.21663e-10	1.57431e-13	-0.840947
CA779520	MPL384_12_M10 MPL Sus scrofa cDNA clone pSPORT1 5', mRNA sequence [CA779520]	A_72_P244902	1.21306e-08	0.000538211	5.75258e-08	0.678531		unknown	unknown	A_72_P267681	5.44009e-15	2.41366e-10	1.68552e-13	-0.839139
unknown	unknown	A_72_P019856	1.35705e-11	6.02095e-07	1.37685e-10	0.677673		EXT2	exostosin 2	A_72_P337783	1.11022e-15	4.92584e-11	4.4337e-14	-0.837644
ND1	NADH dehydrogenase subunit 1	A_72_P741454	2.25575e-12	1.00083e-07	2.88175e-11	0.676734		unknown	unknown	A_72_P212082	3.84164e-09	0.000170446	2.04666e-08	-0.837484
SLC3A2	Sus scrofa solute carrier family 3 (activators of dibasic and neutral amino acid transport), member 2 (SLC3A2), mRNA	A_72_P540268	1.20159e-09	5.3312e-05	7.24446e-09	0.676567		FUS	fused in sarcoma	A_72_P023601	0	0	0	-0.834476
ACOT9	Uncharacterized protein	A_72_P465445	1.41911e-09	6.29632e-05	8.40742e-09	0.675178		unknown	unknown	OTTSUST00000001029	2.22045e-16	9.85168e-12	1.10569e-14	-0.833412
PEMT	Sus scrofa phosphatidylethanolamine N-methyltransferase (PEMT), nuclear gene encoding mitochondrial protein, mRNA	A_72_P035866	4.97204e-08	0.002206	2.05937e-07	0.674015		unknown	Sus scrofa mRNA, clone:UTR010005E09, expressed in uterus. [AK239858]	A_72_P406883	0	0	0	-0.83137
ND4	NADH-ubiquinone oxidoreductase chain 4	A_72_P752715	1.99058e-10	8.83181e-06	1.46635e-09	0.673614		LGMN	legumain	gi|115553088|dbj|AK239674.1|	2.77556e-15	1.23146e-10	9.56102e-14	-0.828204
ATP2A2	Pig mRNA for endoplasmic-reticulum Ca(2+)-transport ATPase (class 1). [X15073]	A_72_P569234	1.77192e-12	7.86164e-08	2.34606e-11	0.672327		unknown	unknown	A_72_P633464	2.70894e-14	1.2019e-09	6.48976e-13	-0.824087
Mypn	myopalladin	O8883	1.55719e-10	6.90894e-06	1.18041e-09	0.670683		RNF32	Sus scrofa hypothetical protein LOC100622536 (LOC100622536), mRNA	A_72_P288534	7.90701e-13	3.50818e-08	1.17724e-11	-0.823391
ATF5	activating transcription factor 5	O7841	1.77638e-11	7.88144e-07	1.74561e-10	0.669647		fxyd6	FXYD domain containing ion transport regulator 6	O9076	6.01186e-13	2.66734e-08	9.26804e-12	-0.821924
AC010336.1	Uncharacterized protein	A_72_P203162	1.58926e-10	7.05121e-06	1.20143e-09	0.669292		CAPN10	Sus scrofa calpain 10 (CAPN10), mRNA	A_72_P165216	4.89264e-10	2.17077e-05	3.25257e-09	-0.82189
ACTA1	Sus scrofa actin, alpha 1, skeletal muscle (ACTA1), mRNA	A_72_P790187	3.87245e-11	1.71813e-06	3.45561e-10	0.668943		SRI	sorcin	O10393	6.75293e-12	2.99614e-07	7.4217e-11	-0.821751
TMBIM1	transmembrane BAX inhibitor motif containing 1	O4491	0	0	0	0.668403		IGF2	insulin-like growth factor 2 (somatomedin A)	O9318	0	0	0	-0.821141
ND2	NADH dehydrogenase subunit 2	A_72_P442176	4.44089e-15	1.97034e-10	1.42571e-13	0.668094		unknown	unknown	A_72_P155326	0	0	0	-0.82046
MPP6	unknown	A_72_P380523	5.19584e-12	2.30529e-07	5.91404e-11	0.667363		SSR2	signal sequence receptor, beta (translocon-associated protein be	A_72_P359408	2.6612e-13	1.18072e-08	4.59068e-12	-0.818367
TNN	tenascin N	O3158	8.77207e-08	0.00389199	3.43755e-07	0.664041		ADA	adenosine deaminase (ADA)	gi|115552079|dbj|AK239272.1|	3.31863e-10	1.47241e-05	2.31111e-09	-0.81821
TOMM20	Sus scrofa translocase of outer mitochondrial membrane 20 homolog (yeast) (TOMM20), mRNA	A_72_P596011	0	0	0	0.662183		ANXA5	annexin A5	A_72_P127376	2.01705e-12	8.94926e-08	2.61593e-11	-0.817461
DHRS4	Sus scrofa dehydrogenase/reductase (SDR family) member 4 (DHRS4), mRNA	A_72_P496296	1.14122e-10	5.06336e-06	8.97694e-10	0.655189		CD81	BX670110 Sus Scrofa library (scac) Sus scrofa cDNA clone scac0034.n.11 3prim, mRNA sequence [BX670110]	A_72_P698441	2.9976e-15	1.32998e-10	1.01992e-13	-0.816809
DNPEP	Sus scrofa aspartyl aminopeptidase (DNPEP), mRNA	A_72_P650079	3.38063e-12	1.49992e-07	4.06482e-11	0.655158		unknown	unknown	A_72_P339218	4.05952e-10	1.80113e-05	2.76417e-09	-0.816465
MMP11	Sus scrofa matrix metallopeptidase 11 (stromelysin 3) (MMP11), mRNA	A_72_P020069	1.71688e-11	7.61746e-07	1.69541e-10	0.655028		ORMDL1	Sus scrofa ORM1-like 1 (S. cerevisiae) (ORMDL1), mRNA	A_72_P581782	4.58522e-14	2.03437e-09	1.00612e-12	-0.815961
unknown	unknown	A_72_P109451	9.9698e-13	4.4234e-08	1.43757e-11	0.651292		NFATC4	Sus scrofa nuclear factor of activated T-cells, cytoplasmic, calcineurin-dependent 4, transcript variant 1 (NFATC4), mRNA	A_72_P119516	8.74327e-10	3.87922e-05	5.4537e-09	-0.814216
ND3	NADH-ubiquinone oxidoreductase chain 3	O2102	3.91687e-12	1.73784e-07	4.63176e-11	0.650539		SRI	Sus scrofa sorcin-like, transcript variant 2 (LOC100514123), mRNA	A_72_P402828	0	0	0	-0.812181
SIT1	Sus scrofa signaling threshold regulating transmembrane adaptor 1 (SIT1), mRNA	A_72_P260252	7.13506e-11	3.16568e-06	5.92714e-10	0.650027		IGF2	insulin-like-growth factor 2 (IGF2)	gi|47523091|ref|NM_213883.1|	0	0	0	-0.811979
PRDX2	Sus scrofa peroxiredoxin-2-like (LOC100512521), mRNA	A_72_P341058	1.66672e-10	7.39489e-06	1.25337e-09	0.649114		unknown	rcad18b_p3.y1 cag Sus scrofa cDNA 5', mRNA sequence [EV893206]	A_72_P010211	4.65227e-10	2.06412e-05	3.10908e-09	-0.808604
unknown	unknown	A_72_P347798	1.58293e-11	7.02316e-07	1.57859e-10	0.648377		IGF2	Sus scrofa insulin-like growth factor 2 (somatomedin A) (IGF2), mRNA	A_72_P537644	0	0	0	-0.807697
LHX2	Sus scrofa LIM homeobox 2 (LHX2), mRNA	A_72_P444597	2.46791e-12	1.09496e-07	3.11246e-11	0.64525		unknown	unknown	A_72_P121506	2.82e-10	1.25118e-05	1.99359e-09	-0.807242
Nfatc3	nuclear factor of activated T-cells, cytoplasmic, calcineurin-dependent 3	O1743	0	0	0	0.644827		DUT	unknown	A_72_P290749	0	0	0	-0.805921
MMP3	Sus scrofa matrix metallopeptidase 3 (stromelysin 1, progelatinase) (MMP3), mRNA	A_72_P256152	6.3816e-09	0.000283139	3.23033e-08	0.644584		GSTM1	glutathione S-transferase M1 (GSTM1)	gi|118403787|ref|NM_001078684.1|	1.80083e-09	7.9899e-05	1.03859e-08	-0.803914
TNNT1	troponin T type 1 (skeletal, slow)	O10146	8.27116e-14	3.66975e-09	1.6658e-12	0.644114		STMN2	Sus scrofa stathmin-like 2 (STMN2), mRNA	A_72_P597993	5.76583e-12	2.55818e-07	6.46006e-11	-0.803126
unknown	unknown	A_72_P033876	1.71036e-08	0.000758852	7.83533e-08	0.640424		dut	deoxyuridine triphosphatase	O10126	0	0	0	-0.801736
unknown	unknown	A_72_P064421	2.11939e-11	9.40333e-07	2.03932e-10	0.640045		DEPDC5	Sus scrofa DEP domain containing 5 (DEPDC5), mRNA	A_72_P488666	3.96239e-13	1.75803e-08	6.50882e-12	-0.799667
MRPL42	NM_001037622.1	A_72_P073546	0	0	0	0.639587		unknown	unknown	A_72_P409838	6.49258e-13	2.88063e-08	9.89907e-12	-0.799543
FOXO1	Sus scrofa forkhead box O1 (FOXO1), mRNA	A_72_P441344	1.19349e-13	5.29528e-09	2.2983e-12	0.638149		unknown	unknown	A_72_P120071	1.11022e-16	4.92584e-12	6.02918e-15	-0.799222
SLC30A2	Sus scrofa mRNA, clone:TES010052A01, expressed in testis. [AK238522]	A_72_P437304	2.11689e-09	9.39222e-05	1.20105e-08	0.637865		CDH13	cadherin 13, H-cadherin (heart)	O9016	3.68161e-12	1.63346e-07	4.38853e-11	-0.797896
unknown	unknown	A_72_P062611	1.93179e-14	8.57096e-10	4.91454e-13	0.635423		IGF2AS	BX924155 Sus Scrofa library (scan) Sus scrofa cDNA clone scan0011.f.24 5prim, mRNA sequence [BX924155]	A_72_P359143	5.97618e-10	2.65151e-05	3.87478e-09	-0.797333
SLC25A20	solute carrier family 25 (carnitine/acylcarnitine translocase),	A_72_P201127	1.3175e-12	5.84549e-08	1.81665e-11	0.635351		unknown	unknown	A_72_P429159	1.23042e-09	5.45912e-05	7.39883e-09	-0.795883
ATP2A2	Sus scrofa ATPase, Ca++ transporting, cardiac muscle, slow twitch 2 (ATP2A2), mRNA	A_72_P444260	1.75922e-09	7.80532e-05	1.01751e-08	0.634985		INS-IGF2	Sus scrofa mRNA, clone:PCT010029A01, expressed in placenta. [AK349090]	A_72_P113676	0	0	0	-0.794903
JTB	Sus scrofa jumping translocation breakpoint (JTB), mRNA	A_72_P530548	1.70837e-11	7.57968e-07	1.6885e-10	0.632048		COL4A1	Sus scrofa collagen alpha-1(IV) chain-like (LOC100626477), mRNA	A_72_P527792	0	0	0	-0.7945
Dhrs4	dehydrogenase/reductase (SDR family) member 4	O12887	1.53225e-09	6.79828e-05	9.00435e-09	0.631954		IGF2	Sus scrofa insulin-like growth factor 2 (somatomedin A) (IGF2), mRNA	A_72_P537638	0	0	0	-0.793876
GK	Sus scrofa glycerol kinase (GK), mRNA	A_72_P084427	3.1183e-10	1.38353e-05	2.18809e-09	0.631016		unknown	unknown	A_72_P071216	1.88738e-15	8.37392e-11	6.96087e-14	-0.792789
unknown	unknown	A_72_P200547	3.38715e-10	1.50281e-05	2.3544e-09	0.629722		AJ964010	AJ964010 KN404_2 Sus scrofa cDNA clone C0007758n19 3', mRNA sequence [AJ964010]	A_72_P099131	3.24653e-09	0.000144042	1.75924e-08	-0.790802
BX673681	unknown	CUST_114_PI427286967	7.98698e-10	3.54366e-05	5.03147e-09	0.627766		SDPR	serum deprivation response (phosphatidylserine binding protein)	O12431	4.77108e-11	2.11683e-06	4.167e-10	-0.788893
COX2	Cytochrome c oxidase subunit 2	O5218	1.25126e-08	0.000555158	5.91411e-08	0.625461		COL4A1	collagen, type IV, alpha 1	A_72_P316078	0	0	0	-0.78885
TPM1	Sus scrofa tropomyosin 1 (alpha) (TPM1), mRNA	A_72_P752169	1.44483e-08	0.000641043	6.72517e-08	0.622458		NPY1R	Sus scrofa neuropeptide Y receptor Y1 (NPY1R), mRNA	A_72_P035931	5.05567e-09	0.00022431	2.62171e-08	-0.788643
pemt	phosphatidylethanolamine N-methyltransferase	O11530	3.39583e-10	1.50666e-05	2.35895e-09	0.621964		unknown	unknown	A_72_P139876	3.08796e-08	0.00137007	1.33509e-07	-0.788252
KPNA1	karyopherin alpha 1 (importin alpha 5)	O10999	1.09107e-11	4.84087e-07	1.13529e-10	0.621409		PSPH	unknown	A_72_P181326	5.17657e-10	2.29674e-05	3.41574e-09	-0.787221
ND4	NADH-ubiquinone oxidoreductase chain 4	A_72_P738029	8.35554e-12	3.70719e-07	8.92652e-11	0.620254		unknown	unknown	A_72_P202207	1.78302e-13	7.9109e-09	3.25417e-12	-0.786475
unknown	unknown	A_72_P490853	1.35709e-09	6.02112e-05	8.07662e-09	0.619244		CTNNBIP1	unknown	A_72_P049911	3.10862e-15	1.37923e-10	1.05125e-13	-0.785646
ANXA8	Sus scrofa annexin A8-like (LOC100155930), mRNA	A_72_P297384	1.48039e-07	0.00656822	5.52183e-07	0.618242		unknown	unknown	A_72_P162961	9.89414e-11	4.38983e-06	7.91103e-10	-0.785486
unknown	unknown	A_72_P421224	0	0	0	0.617709		ADA	unknown	A_72_P039301	3.94613e-09	0.000175082	2.09729e-08	-0.784784
unknown	unknown	A_72_P293839	1.24516e-09	5.52453e-05	7.46961e-09	0.617599		NCAM1	228465 MARC 2PIG Sus scrofa cDNA 5', mRNA sequence [BF078188]	A_72_P259437	0	0	0	-0.784668
PLP2	proteolipid protein 2 (colonic epithelium-enriched)	O8860	2.53282e-09	0.000112376	1.40946e-08	0.617507		Npy1r	neuropeptide Y receptor Y1	O9478	4.94094e-12	2.19219e-07	5.65874e-11	-0.78174
unknown	unknown	A_72_P198052	2.99297e-08	0.00132792	1.29921e-07	0.616379		TES	Sus scrofa testis derived transcript (3 LIM domains) (TES), mRNA	A_72_P105836	4.81845e-10	2.13785e-05	3.2095e-09	-0.778351
ATP1B4	ATPase, (Na+)/K+ transporting, beta 4 polypeptide	O7857	6.66868e-11	2.95876e-06	5.59206e-10	0.616316		IGF2	Sus scrofa insulin-like growth factor 2 (somatomedin A) (IGF2), mRNA	A_72_P544532	0	0	0	-0.777868
SH2B3	Sus scrofa SH2B adaptor protein 3 (SH2B3), mRNA	A_72_P488138	5.35627e-11	2.37647e-06	4.6154e-10	0.616201		unknown	unknown	A_72_P329708	4.93045e-09	0.000218754	2.56362e-08	-0.776752
LdhA	lactate dehydrogenase A	O14329	1.64856e-11	7.31433e-07	1.63449e-10	0.614346		GUCY1B3	Sus scrofa guanylate cyclase 1, soluble, beta 3 (GUCY1B3), mRNA	A_72_P456631	8.86735e-12	3.93427e-07	9.42339e-11	-0.772328
BX924180	unknown	CUST_88_PI427286967	6.00631e-14	2.66488e-09	1.26778e-12	0.613072		IGF2	unknown	A_72_P414438	0	0	0	-0.769513
SLC9A2	Sus scrofa solute carrier family 9 (sodium/hydrogen exchanger), member 2 (SLC9A2), mRNA	A_72_P088396	1.88913e-11	8.38171e-07	1.84294e-10	0.611924		unknown	unknown	A_72_P334148	5.77681e-11	2.56306e-06	4.93845e-10	-0.769273
PHGR1	Sus scrofa hypothetical protein LOC100525797 (LOC100525797), mRNA	A_72_P518837	1.39888e-14	6.20656e-10	3.72766e-13	0.610499		PRELID1	px19-like protein (PX19)	gi|40391838|gb|BP142367.1|BP142367	8.99281e-15	3.98993e-10	2.56257e-13	-0.767153
CPS1	Sus scrofa carbamoyl-phosphate synthase 1, mitochondrial, transcript variant 1 (CPS1), mRNA	A_72_P472280	1.76525e-14	7.83208e-10	4.55618e-13	0.610346		KIAA1826	KIAA1826	A_72_P089866	2.70961e-12	1.2022e-07	3.37412e-11	-0.766202
STRN3	NM_001098042.1	A_72_P249037	2.94054e-12	1.30466e-07	3.61601e-11	0.610267		IRF1	Sus scrofa interferon regulatory factor 1 (IRF1), mRNA	A_72_P177721	1.42072e-11	6.30345e-07	1.43423e-10	-0.765748
PPA1	Sus scrofa pyrophosphatase 1 (LOC100155201), mRNA	A_72_P603923	4.73201e-08	0.0020995	1.96877e-07	0.610149		CCL22	CCL21 chemokine (CCL21)	gi|52346213|ref|NM_001005151.1|	3.06027e-11	1.35778e-06	2.82107e-10	-0.76483
CALM3	Sus scrofa calmodulin (CALM1), mRNA	A_72_P541783	5.3445e-12	2.37125e-07	6.0491e-11	0.609796		unknown	unknown	A_72_P323743	5.0164e-09	0.000222567	2.60435e-08	-0.7643
ENGASE	endo-beta-N-acetylglucosaminidase	O10819	2.35252e-11	1.04377e-06	2.23552e-10	0.605932		OST48	Sus scrofa oligosaccharyltransferase OST48 (OST48), mRNA	A_72_P412593	2.66143e-12	1.18082e-07	3.32158e-11	-0.763939
unknown	LQG602768221.R1 CSEQFXL36 fetal brain Sus scrofa cDNA, mRNA sequence [BM658861]	A_72_P090166	1.78302e-12	7.9109e-08	2.35513e-11	0.60465		unknown	unknown	A_72_P401904	5.88418e-15	2.61069e-10	1.79924e-13	-0.763925
unknown	unknown	A_72_P169641	2.70672e-13	1.20092e-08	4.65834e-12	0.604632		UNC13A	Rep: Isoform 2 of Q9BRJ7 - Homo sapiens (Human), partial (8%) [TC608766]	A_72_P122426	1.46626e-08	0.000650552	6.8142e-08	-0.762938
TOB1	transducer of ERBB2, 1 (TOB1)	gi|115545848|dbj|AK234281.1|	8.68305e-13	3.8525e-08	1.27397e-11	0.602693		LOC100525766	unknown	A_72_P080691	2.45649e-11	1.0899e-06	2.31991e-10	-0.760535
ND4	NADH-ubiquinone oxidoreductase chain 4	A_72_P764558	1.70397e-12	7.56018e-08	2.26828e-11	0.602532		ZHX1	Sus scrofa zinc fingers and homeoboxes protein 1-like (LOC100154564), mRNA	A_72_P500455	0	0	0	-0.759785
unknown	unknown	A_72_P149066	3.64155e-11	1.61568e-06	3.27526e-10	0.600788		TCF12	transcription factor 12	O11487	7.49607e-11	3.32586e-06	6.19805e-10	-0.758959
unknown	aldo-keto reductase family 7, member A2 (aflatoxin aldehyde reductase)	O4483	1.25291e-10	5.55891e-06	9.74905e-10	0.599988		IGF2	Sus scrofa insulin-like growth factor 2 (somatomedin A) (IGF2), mRNA	A_72_P599193	0	0	0	-0.756517
TTN	Sus scrofa titin-like (LOC100625518), miscRNA	A_72_P312298	2.95816e-11	1.31247e-06	2.7366e-10	0.598454		COL7A1	collagen, type VI, alpha 3 (COL6A3)	gi|115555599|dbj|AK237231.1|	3.37508e-14	1.49745e-09	7.82778e-13	-0.755132
TTN	Sus scrofa titin-like (LOC100625421), partial mRNA	A_72_P001516	4.49989e-11	1.99651e-06	3.9527e-10	0.595325		DLC1	deleted in liver cancer 1	O10835	1.43818e-11	6.38093e-07	1.44988e-10	-0.754337
Depdc5	DEP domain containing 5	O6700	1.15957e-09	5.14477e-05	7.01975e-09	0.595258		unknown	unknown	A_72_P061306	3.60456e-09	0.000159927	1.93172e-08	-0.752897
MBNL2	muscleblind-like 2 (Drosophila)	A_72_P356613	5.3132e-09	0.000235736	2.74111e-08	0.594917		ITGB1	Sus scrofa integrin, beta 1 (fibronectin receptor, beta polypeptide, antigen CD29 includes MDF2, MSK12) (ITGB1), mRNA	A_72_P223772	4.7029e-13	2.08658e-08	7.5328e-12	-0.751786
CREBL1_antisense	unknown	antisens_OTTSUST00000000710	1.90516e-08	0.000845283	8.64386e-08	0.594418		ITPR1	Sus scrofa inositol 1,4,5-trisphosphate receptor, type 1 (ITPR1), partial mRNA	A_72_P413763	7.43194e-12	3.2974e-07	8.07001e-11	-0.751552
unknown	unknown	A_72_P161706	0	0	0	0.593771		CTSB	catenin (cadherin-associated protein), delta 2 (neural plakophilin-related arm-repeat protein) (CTNND2)	gi|40420294|gb|BP170821.1|BP170821	2.55351e-15	1.13294e-10	8.8928e-14	-0.750444
unknown	rece02_a17.y1 ece Sus scrofa cDNA 5', mRNA sequence [EW098295]	A_72_P068711	7.73149e-09	0.000343031	3.83389e-08	0.59367		XM_003361107	Sus scrofa aspartyl/asparaginyl beta-hydroxylase-like (LOC100623500), mRNA	A_72_P531692	7.21867e-13	3.20278e-08	1.08348e-11	-0.74758
unknown	unknown	A_72_P018231	4.30971e-11	1.91213e-06	3.80297e-10	0.593446		SYDE1	XM_003123426.1	A_72_P327048	7.50622e-13	3.33036e-08	1.12209e-11	-0.745644
CAPN3	Sus scrofa calpain 3 (CAPN3), mRNA	A_72_P088326	8.85583e-10	3.92916e-05	5.51615e-09	0.590298		unknown	unknown	A_72_P340118	9.69058e-12	4.29952e-07	1.02005e-10	-0.742369
atg10	ATG10 autophagy related 10 homolog (S. cerevisiae)	O12551	6.92634e-09	0.000307308	3.47437e-08	0.587259		TNXB	unknown	OTTSUST00000000695	7.88258e-15	3.49734e-10	2.29184e-13	-0.74032
HTR6	5-hydroxytryptamine (serotonin) receptor 6 (HTR6)	gi|11073114|gb|BF189745.1|BF189745	7.67253e-12	3.40415e-07	8.29875e-11	0.586653		unknown	unknown	A_72_P163126	1.33638e-12	5.92923e-08	1.83852e-11	-0.739479
ATP1B4	Sus scrofa ATPase, Na+/K+ transporting, beta 4 polypeptide (ATP1B4), mRNA	A_72_P223637	1.97509e-13	8.76306e-09	3.56222e-12	0.584818		SFI1	Protein SFI1 homolog (hSFI1)	A_72_P231772	3.91212e-11	1.73573e-06	3.4868e-10	-0.738637
unknown	unknown	A_72_P264022	5.66325e-13	2.51267e-08	8.82878e-12	0.584166		GNAS	Rep: LOC539475 protein - Bos taurus (Bovine), partial (13%) [TC538563]	A_72_P023006	7.4718e-14	3.31509e-09	1.53051e-12	-0.736443
PRDX2	peroxiredoxin 2 (PRDX2)	gi|52351925|gb|AY610343.1|	1.80966e-14	8.02912e-10	4.65186e-13	0.582363		ARF4	Sus scrofa ADP-ribosylation factor 4 (ARF4), mRNA	A_72_P546431	8.54872e-15	3.79289e-10	2.45336e-13	-0.735939
TAF11	Sus scrofa TAF11 RNA polymerase II, TATA box binding protein (TBP)-associated factor, 28kDa (TAF11), mRNA	A_72_P497964	2.24143e-12	9.94477e-08	2.86593e-11	0.581735		IRF1	interferon regulatory factor 1 (IRF1)	gi|115550602|dbj|AK232432.1|	2.34257e-13	1.03935e-08	4.10486e-12	-0.735398
GALP	Sus scrofa galanin-like peptide (GALP), mRNA	A_72_P035376	1.77015e-08	0.000785381	8.09004e-08	0.58067		unknown	unknown	A_72_P120751	4.56885e-09	0.000202711	2.39159e-08	-0.734185
SUSD5	Sus hi domain containing 5	gi|113415008|ref|XM_940465.2|	1.28206e-08	0.000568824	6.03876e-08	0.579515		CDH13	Sus scrofa cadherin 13, H-cadherin (heart) (CDH13), mRNA	A_72_P760916	7.32747e-15	3.25105e-10	2.1573e-13	-0.731897
USF2	upstream transcription factor 2, c-fos interacting (USF2)	gi|40423347|gb|BP433280.1|BP433280	1.87319e-10	8.31099e-06	1.39026e-09	0.578501		ODC	Sus scrofa ornithine decarboxylase (ODC), mRNA	A_72_P150791	1.93613e-11	8.59022e-07	1.88217e-10	-0.730905
SIT1	Sus scrofa signaling threshold regulating transmembrane adaptor 1 (SIT1), mRNA	A_72_P494630	1.79657e-09	7.97101e-05	1.03627e-08	0.574046		RPL3L	ribosomal protein L3-like	O10058	1.44329e-15	6.40359e-11	5.53944e-14	-0.730688
CYTB	cytochrome b	A_72_P721121	9.36843e-09	0.000415659	4.54918e-08	0.573866		CCL21	Sus scrofa chemokine (C-C motif) ligand 21 (CCL21), mRNA	A_72_P165806	4.86122e-10	2.15683e-05	3.23356e-09	-0.730324
unknown	unknown	A_72_P337968	2.72826e-12	1.21048e-07	3.39259e-11	0.569447		unknown	unknown	A_72_P239307	6.35606e-08	0.00282006	2.57164e-07	-0.728006
IYD	Sus scrofa iodotyrosine deiodinase (IYD), mRNA	A_72_P035341	0	0	0	0.568201		ITGB1	integrin, beta 1 (fibronectin receptor, beta polypeptide, antigen CD29 includes MDF2, MSK12) (ITGB1)A	gi|47522763|ref|NM_213968.1|	4.90163e-13	2.17476e-08	7.81724e-12	-0.726543
spr	sepiapterin reductase (7,8-dihydrobiopterin:NADP+ oxidoreductase)	O8234	2.23681e-08	0.000992427	9.98819e-08	0.566504		IGF2	Sus scrofa insulin-like growth factor 2 (somatomedin A) (IGF2), mRNA	A_72_P303139	0	0	0	-0.719522
unknown	unknown	A_72_P319698	1.05334e-08	0.000467348	5.05753e-08	0.565567		CAMTA1	calmodulin binding transcription activator 1	O3972	1.43945e-09	6.38656e-05	8.51088e-09	-0.718475
unknown	unknown	A_72_P251127	1.9732e-10	8.7547e-06	1.45572e-09	0.562812		unknown	unknown	A_72_P366928	4.47815e-09	0.000198686	2.34687e-08	-0.71836
STX18	syntaxin 18	O9355	1.00389e-08	0.000445406	4.8498e-08	0.56182		unknown	unknown	A_72_P103616	4.13625e-12	1.83517e-07	4.85366e-11	-0.717669
CSRP3	Sus scrofa cysteine and glycine-rich protein 3 (cardiac LIM protein) (CSRP3), mRNA	A_72_P443954	1.34256e-10	5.95667e-06	1.03739e-09	0.56011		unknown	unknown	A_72_P383518	8.88253e-10	3.941e-05	5.53123e-09	-0.717163
DNPEP	aspartyl aminopeptidase	O8767	4.11041e-08	0.00182371	1.73274e-07	0.559684		IL1RAPL2	Sus scrofa interleukin 1 receptor accessory protein-like 2 (IL1RAPL2), mRNA	A_72_P466532	6.3024e-12	2.79625e-07	6.98713e-11	-0.715994
unknown	Sus scrofa mRNA, clone:OVR010012H06, expressed in ovary. [AK234149]	A_72_P132996	2.17826e-13	9.66449e-09	3.8658e-12	0.558498		PGD	phosphogluconate dehydrogenase	O8797	1.74583e-12	7.74588e-08	2.31704e-11	-0.714699
TTC39A	tetratricopeptide repeat domain 39A	O5325	9.05196e-09	0.000401617	4.40902e-08	0.558331		CHST10	Sus scrofa carbohydrate sulfotransferase 10 (CHST10), mRNA	A_72_P228162	1.76525e-14	7.83208e-10	4.55618e-13	-0.714219
TICAM1	toll-like receptor adaptor molecule 1	O6083	4.0115e-10	1.77982e-05	2.73567e-09	0.55766		NXPH2	Sus scrofa neurexophilin-2-like (LOC100523516), mRNA	A_72_P470852	3.01e-08	0.00133547	1.30545e-07	-0.714153
unknown	unknown	A_72_P221872	4.14478e-11	1.83896e-06	3.67277e-10	0.557602		unknown	unknown	A_72_P584356	4.64995e-12	2.06309e-07	5.37263e-11	-0.714064
STC2	stanniocalcin 2	O8424	1.85972e-07	0.0082512	6.81354e-07	0.555872		Crim1	cysteine rich transmembrane BMP regulator 1 (chordin-like)	O1283	7.73686e-10	3.43269e-05	4.89127e-09	-0.71351
ND1	NADH dehydrogenase subunit 1	A_72_P730638	8.40916e-12	3.73098e-07	8.97301e-11	0.55587		PTPDC1	Rep: Endonuclease/reverse transcriptase - Sus scrofa (Pig), partial (6%) [TC571284]	A_72_P360488	2.09878e-09	9.31186e-05	1.1925e-08	-0.709848
Lhb	luteinizing hormone beta polypeptide	O7182	1.17417e-12	5.20957e-08	1.65016e-11	0.554378		LOC100519117	Sus scrofa EMILIN-3-like (LOC100519117), mRNA	A_72_P334228	1.29525e-10	5.74676e-06	1.00433e-09	-0.709738
unknown	Sus scrofa mRNA, clone:LVRM10045C07, expressed in liver. [AK232882]	A_72_P086176	8.5533e-10	3.79493e-05	5.34723e-09	0.553287		FNBP1	Sus scrofa mRNA, clone:OVRM10220H04, expressed in ovary. [AK236725]	A_72_P034146	1.04915e-08	0.000465487	5.0421e-08	-0.708497
SAMHD1	XM_001925248.2	A_72_P379778	2.50494e-11	1.11139e-06	2.35799e-10	0.553225		PKIA	Sus scrofa protein kinase (cAMP-dependent, catalytic) inhibitor alpha (PKIA), mRNA	A_72_P611064	1.64369e-12	7.2927e-08	2.19858e-11	-0.70579
unknown	unknown	A_72_P280114	7.64311e-12	3.39109e-07	8.27096e-11	0.553033		unknown	unknown	A_72_P003066	3.00171e-12	1.3318e-07	3.68002e-11	-0.704387
EPC2	enhancer of polycomb homolog 2 (Drosophila)	O5622	1.14214e-07	0.00506743	4.35085e-07	0.551403		unknown	Sus scrofa mRNA, clone:SMG010023B11, expressed in submaxillary gland. [AK349999]	A_72_P013741	1.56042e-09	6.92327e-05	9.15293e-09	-0.703969
unknown	unknown	A_72_P307348	5.08867e-11	2.25774e-06	4.41396e-10	0.55078		unknown	unknown	A_72_P667366	2.19791e-12	9.75168e-08	2.82085e-11	-0.699889
C8orf82	chromosome 8 open reading frame 82	O6867	6.79856e-09	0.000301638	3.41452e-08	0.550301		VEGFC	vascular endothelial growth factor C	gi|15182700|gb|BI403639.1|BI403639	6.54857e-11	2.90547e-06	5.50487e-10	-0.697672
CAPN7	skeletal muscle specific calpain (CAPN3)	gi|47523427|ref|NM_214171.1|	2.49306e-10	1.10612e-05	1.78522e-09	0.550003		KDR	Sus scrofa kinase insert domain receptor (a type III receptor tyrosine kinase) (KDR), mRNA	A_72_P031271	7.49127e-11	3.32373e-06	6.19636e-10	-0.697298
LTA_antisense	unknown	antisens_OTTSUST00000000619	1.36104e-08	0.000603865	6.36988e-08	0.549896		PCP4	Purkinje cell protein 4	O10305	4.55191e-15	2.01959e-10	1.45294e-13	-0.697012
PCK2	Sus scrofa phosphoenolpyruvate carboxykinase 2 (mitochondrial) (PCK2), nuclear gene encoding mitochondrial protein, mRNA	A_72_P430259	1.21811e-09	5.40453e-05	7.33514e-09	0.54931		PDIA3	protein disulfide isomerase family A, member 3	O9249	1.33227e-15	5.91101e-11	5.18055e-14	-0.694903
SLC2A12	solute carrier family 2 (facilitated glucose transporter), member 12	O2906	2.16493e-14	9.60538e-10	5.39023e-13	0.547355		SEMA4D	Sus scrofa sema domain, immunoglobulin domain (Ig), transmembrane domain (TM) and short cytoplasmic domain, (semaphorin) 4D (SEMA4D), mRNA	A_72_P285354	6.85634e-11	3.04202e-06	5.73101e-10	-0.694756
ZNF503	zinc finger protein 503	O6207	2.59972e-08	0.00115344	1.1444e-07	0.545621		DBF4	Sus scrofa DBF4 homolog (S. cerevisiae) (DBF4), mRNA	A_72_P141791	5.17336e-11	2.29532e-06	4.47517e-10	-0.694659
Ppm1l	protein phosphatase 1 (formerly 2C)-like	O8100	3.68594e-14	1.63538e-09	8.36511e-13	0.542383		NAB2	NGFI-A binding protein 2 (EGR1 binding protein 2)	O9661	3.28865e-09	0.000145911	1.7794e-08	-0.694428
ABCB7	ATP-binding cassette sub-family B member 7, mitochondrial Precursor (ATP-binding cassette transporter 7)(ABC transporter 7 protein)	A_72_P041601	1.55952e-09	6.91927e-05	9.14884e-09	0.542252		EGFR	Sus scrofa epidermal growth factor receptor (EGFR)	gi|47522839|ref|NM_214007.1|	3.24185e-14	1.43834e-09	7.55433e-13	-0.693414
CLEC18A	Sus scrofa C-type lectin domain family 18, member A (CLEC18A), mRNA	A_72_P288469	0	0	0	0.542104		Mesp1	Sus scrofa mesoderm posterior protein 1-like (LOC100155863), mRNA	A_72_P477678	0	0	0	-0.693032
CUL3	BX666993 Sus Scrofa library (scac) Sus scrofa cDNA clone scac0027.d.12 3prim, mRNA sequence [BX666993]	A_72_P208157	5.68787e-08	0.00252359	2.32247e-07	0.541787		DBF4	Sus scrofa DBF4 homolog (S. cerevisiae) (DBF4), mRNA	A_72_P544487	3.59967e-11	1.5971e-06	3.24087e-10	-0.690737
unknown	unknown	A_72_P378898	4.88929e-10	2.16928e-05	3.25083e-09	0.539226		unknown	unknown	A_72_P025121	1.26983e-09	5.634e-05	7.59607e-09	-0.689288
CHGA	chorionic gonadotropin, beta polypeptide (CGB)	gi|47575829|ref|NM_214080.1|	4.23756e-09	0.000188012	2.23585e-08	0.537775		unknown	unknown	A_72_P103766	2.96659e-11	1.31622e-06	2.74384e-10	-0.687209
DOCK5	dedicator of cytokinesis 5 (DOCK5)	gi|84130477|gb|CV876517.1|CV876517	1.81215e-11	8.04015e-07	1.77487e-10	0.537032		CYP20A1	Sus scrofa cytochrome P450, family 20, subfamily A, polypeptide 1 (CYP20A1), mRNA	A_72_P086121	4.16671e-11	1.84869e-06	3.69073e-10	-0.687186
unknown	unknown	A_72_P123931	1.17628e-11	5.21892e-07	1.21314e-10	0.536076		CXCL12	chemokine (C-X-C motif) ligand 12 (stromal cell-derived factor 1)	CUST_450_PI427286967	3.33067e-16	1.47775e-11	1.56874e-14	-0.68098
BX917610	BX917610 Sus Scrofa library (scan) Sus scrofa cDNA clone scan0037.e.21 5prim, mRNA sequence [BX917610]	A_72_P103051	1.19823e-08	0.000531629	5.69075e-08	0.535822		GFOD2	Sus scrofa glucose-fructose oxidoreductase domain containing 2 (GFOD2), mRNA	A_72_P408423	4.12659e-12	1.83088e-07	4.84489e-11	-0.680261
Oxtr	oxytocin receptor	O7550	1.05118e-08	0.000466386	5.04959e-08	0.528238		BNIP1	Sus scrofa hypothetical protein LOC100620981 (LOC100620981), mRNA	A_72_P081211	4.16063e-10	1.84599e-05	2.82434e-09	-0.680055
unknown	Sus scrofa adenylate kinase 3-like 1 (AK3L1), nuclear gene encoding mitochondrial protein, mRNA	A_72_P177716	2.10469e-10	9.3381e-06	1.53992e-09	0.527243		GFPT2	NM_001076883.1	A_72_P192847	1.77403e-12	7.871e-08	2.34675e-11	-0.679619
unknown	unknown	A_72_P360448	1.72862e-12	7.66953e-08	2.29833e-11	0.52622		MGP	Sus scrofa matrix Gla protein (MGP), mRNA	A_72_P741554	2.95123e-09	0.00013094	1.61555e-08	-0.676981
MYOM2	Sus scrofa myomesin (M-protein) 2, 165kDa (MYOM2), mRNA	A_72_P064551	9.32891e-09	0.000413905	4.53204e-08	0.524916		TNFRSF1A	Sus scrofa p55 TNF receptor (TNFRSF1A)	gi|47522765|ref|NM_213969.1|	1.71962e-11	7.62963e-07	1.69709e-10	-0.675623
F1SP72	unknown	A_72_P494906	2.53131e-14	1.12309e-09	6.12372e-13	0.524677		STMN2	Sus scrofa stathmin-like 2 (STMN2), mRNA	A_72_P618985	1.96642e-08	0.000872462	8.90086e-08	-0.675328
IL12RB2	Sus scrofa interleukin 12 receptor, beta 2 (IL12RB2), mRNA	A_72_P077956	3.23794e-10	1.43661e-05	2.26131e-09	0.523701		TSPAN7	tetraspanin 7 (TSPAN7)	gi|52351619|gb|AY610049.1|	3.94888e-10	1.75204e-05	2.70168e-09	-0.675289
MSL2	male-specific lethal 2 homolog (Drosophila)	O12026	1.40592e-08	0.00062378	6.56058e-08	0.523558		LCORL	Rep: Homeobox protein B5 - Latimeria menadoensis (Indonesian coelacanth), partial (7%) [TC564217]	A_72_P134301	6.93821e-10	3.07835e-05	4.42545e-09	-0.675026
FOXO1	Sus scrofa forkhead box O1 (FOXO1), mRNA	A_72_P043571	2.74558e-13	1.21816e-08	4.71242e-12	0.523103		RBM15B	RNA binding motif protein 15B	A_72_P046046	7.88258e-15	3.49734e-10	2.29184e-13	-0.673835
unknown	unknown	A_72_P100891	4.56247e-10	2.02428e-05	3.05551e-09	0.520888		Colec12	collectin sub-family member 12	O12834	2.85651e-09	0.000126738	1.56938e-08	-0.673314
NTRK3	neurotrophic tyrosine kinase, receptor, type 3	O11077	1.42825e-08	0.000633686	6.65706e-08	0.520735		egfr	epidermal growth factor receptor (erythroblastic leukemia viral (v-erb-b) oncogene homolog, avian)	O1176	1.7053e-13	7.56609e-09	3.12777e-12	-0.669575
unknown	unknown	A_72_P093276	1.11022e-16	4.92584e-12	6.02918e-15	0.519085		unknown	unknown	A_72_P318608	1.82299e-13	8.08823e-09	3.31621e-12	-0.668765
DKFZp434B1231	eEF1A2 binding protein (DKFZp434B1231)	gi|67206285|gb|DR082779.1|DR082779	2.04717e-08	0.00090829	9.2259e-08	0.519003		unknown	unknown	A_72_P098261	9.56102e-12	4.24203e-07	1.00761e-10	-0.664494
SLC41A1	Sus scrofa solute carrier family 41 member 1-like (LOC100626641), mRNA	A_72_P017244	1.66522e-12	7.38826e-08	2.22337e-11	0.517686		FST	follistatin	A_72_P098086	5.81868e-13	2.58163e-08	9.02984e-12	-0.664004
AJ949322	AJ949322 KN404_1 Sus scrofa cDNA clone C0007745b04 3', mRNA sequence [AJ949322]	A_72_P188006	1.0803e-07	0.00479307	4.13945e-07	0.516937		KCNA5	Sus scrofa potassium voltage-gated channel, shaker-related subfamily, member 5 (KCNA5), mRNA	A_72_P035746	1.27341e-10	5.64985e-06	9.89104e-10	-0.663442
B3GNTL1	UDP-GlcNAc:betaGal beta-1,3-N-acetylglucosaminyltransferase-like 1	O12993	0	0	0	0.516815		GSTM3	glutathione S-transferase mu 3 (brain)	O13676	2.22045e-16	9.85168e-12	1.10569e-14	-0.661323
SLC25A37	Sus scrofa Mitochondrial carrier domain containing protein RGD1359361 (LOC100153622), mRNA	A_72_P487571	3.80853e-11	1.68977e-06	3.40817e-10	0.515765		ITGA9	integrin, alpha 9 (ITGA9)	gi|46171853|gb|CN157423.1|CN157423	1.17684e-14	5.22139e-10	3.22109e-13	-0.660573
TNNT3	Sus scrofa troponin T type 3 (skeletal, fast) (TNNT3), mRNA	A_72_P015556	9.67781e-13	4.29385e-08	1.39865e-11	0.514366		C9orf16	Sus scrofa UPF0184 protein C9orf16-like (LOC100152322), mRNA	A_72_P276319	8.24585e-12	3.65852e-07	8.83273e-11	-0.658938
RABGGTA	Sus scrofa Rab geranylgeranyltransferase, alpha subunit (RABGGTA), mRNA	A_72_P232727	4.4366e-08	0.00196843	1.85613e-07	0.514027		DEGS1	Sus scrofa degenerative spermatocyte homolog 1, lipid desaturase (Drosophila) (DEGS1), mRNA	A_72_P609384	0	0	0	-0.658517
IgM	unknown	gi|73759924|dbj|AB205164.1|	7.87528e-10	3.49411e-05	4.96957e-09	0.51094		MCART6	rthg25_p15.y1 thg Sus scrofa cDNA 5', mRNA sequence [EW644177]	A_72_P018716	7.85644e-10	3.48575e-05	4.9605e-09	-0.658445
MAOB	Sus scrofa monoamine oxidase B (MAOB), nuclear gene encoding mitochondrial protein, mRNA	A_72_P146441	1.10611e-08	0.00049076	5.28779e-08	0.509936		ITGA9	integrin, alpha 9	O14127	8.88178e-16	3.94067e-11	3.65554e-14	-0.651739
TBR1	T-box, brain, 1	O12479	6.77705e-09	0.000300684	3.40487e-08	0.509284		DB802687	DB802687 full-length enriched swine cDNA library, adult skin Sus scrofa cDNA clone SKNB10047D06 5', mRNA sequence [DB802687]	A_72_P289449	1.27451e-10	5.65474e-06	9.89629e-10	-0.651184
CHIA	chitinase, acidic	O13204	5.30921e-09	0.000235559	2.73982e-08	0.506878		PTPRJ	Rep: Receptor-type tyrosine-protein phosphatase eta precursor - Homo sapiens (Human), partial (8%) [TC612668]	A_72_P404358	1.67644e-14	7.43801e-10	4.36503e-13	-0.650672
Ucp3	uncoupling protein 3 (mitochondrial, proton carrier)	O7852	2.76701e-09	0.000122767	1.5261e-08	0.50655		MORC4	MORC family CW-type zinc finger 4	O9822	4.32633e-09	0.000191951	2.277e-08	-0.650238
unknown	unknown	A_72_P103086	1.11022e-16	4.92584e-12	6.02918e-15	0.506215		PKIA	Sus scrofa protein kinase (cAMP-dependent, catalytic) inhibitor alpha (PKIA), mRNA	A_72_P307508	1.36824e-10	6.07062e-06	1.05521e-09	-0.648935
unknown	unknown	A_72_P176326	2.93067e-10	1.30028e-05	2.06623e-09	0.50576		unknown	unknown	A_72_P251897	1.42067e-07	0.00630325	5.32099e-07	-0.6486
CNTN3	contactin 2 (axonal) (CNTN2)	gi|11076139|gb|BF192770.1|BF192770	6.55032e-15	2.90624e-10	1.97301e-13	0.50377		MGP	Sus scrofa matrix Gla protein (MGP), mRNA	A_72_P146471	2.99805e-12	1.33017e-07	3.67756e-11	-0.648556
MAOB	Sus scrofa monoamine oxidase B (MAOB), nuclear gene encoding mitochondrial protein, mRNA	A_72_P538258	7.25907e-10	3.2207e-05	4.61485e-09	0.503702		SEMA4D	Sus scrofa sema domain, immunoglobulin domain (Ig), transmembrane domain (TM) and short cytoplasmic domain, (semaphorin) 4D (SEMA4D), mRNA	A_72_P698748	5.49694e-12	2.43888e-07	6.19477e-11	-0.646816
C17H8orf40	Sus scrofa chromosome 8 open reading frame 40 (C17H8orf40), transcript variant 2, mRNA	A_72_P773547	8.55974e-11	3.79779e-06	6.97353e-10	0.502877		SULT2A1	Sus scrofa sulfotransferase family, cytosolic, 2A, dehydroepiandrosterone (DHEA)-preferring, member 1 (SULT2A1), mRNA	A_72_P165406	1.03761e-08	0.000460368	4.99477e-08	-0.643722
SORD	Sus scrofa sorbitol dehydrogenase (SORD), mRNA	A_72_P406443	3.87745e-11	1.72035e-06	3.45938e-10	0.501963		LOC100511451	unknown	A_72_P429984	2.59054e-08	0.00114937	1.14082e-07	-0.643548
TATDN1	Sus scrofa putative deoxyribonuclease TATDN1-like, transcript variant 1 (LOC100625102), mRNA	A_72_P473343	2.94833e-09	0.000130811	1.61496e-08	0.500673		LSAMP	limbic system-associated membrane protein (LSAMP)	gi|115552852|dbj|AK239446.1|	1.08759e-09	4.82544e-05	6.63199e-09	-0.643015
UVRAG	UV radiation resistance associated gene	O13311	4.41758e-13	1.95999e-08	7.13502e-12	0.500186		SLCO3A1	Sus scrofa SLCO3A1 protein, transcript variant 2 (LOC100156054), mRNA	A_72_P590459	1.25625e-09	5.57372e-05	7.52799e-09	-0.642236
SLC9A2	Sus scrofa solute carrier family 9 (sodium/hydrogen exchanger), member 2 (SLC9A2), mRNA	A_72_P236687	2.33161e-10	1.03449e-05	1.68484e-09	0.499861		NAT1	N-acetyltransferase 1 (arylamine N-acetyltransferase)	O9760	2.60555e-09	0.000115603	1.44522e-08	-0.642134
NKAIN1	Sus scrofa sodium/potassium-transporting ATPase subunit beta-1-interacting protein 1-like (LOC100516496), mRNA	A_72_P349598	3.4255e-09	0.000151983	1.84445e-08	0.499131		SLC5A10	solute carrier family 5 (sodium/glucose cotransporter), member 10	O7410	1.95945e-11	8.69371e-07	1.90234e-10	-0.639311
MAL	mal, T-cell differentiation protein	O10000	2.07114e-07	0.00918924	7.51e-07	0.497204		ATP8B1	Sus scrofa ATPase, aminophospholipid transporter, class I, type 8B, member 1 (ATP8B1), mRNA	A_72_P100241	8.36548e-10	3.71159e-05	5.24459e-09	-0.632903
ND1	NADH dehydrogenase subunit 1	A_72_P742557	4.76708e-12	2.11506e-07	5.48795e-11	0.495571		nisch	nischarin	O10488	2.88451e-10	1.2798e-05	2.03498e-09	-0.630602
vapa	VAMP (vesicle-associated membrane protein)-associated protein A, 33kDa	O8537	5.91271e-12	2.62335e-07	6.60129e-11	0.494943		ITGB1	Sus scrofa integrin, beta 1 (fibronectin receptor, beta polypeptide, antigen CD29 includes MDF2, MSK12) (ITGB1), mRNA	A_72_P652927	1.11022e-16	4.92584e-12	6.02918e-15	-0.630409
RABGGTA	Rab geranylgeranyltransferase, alpha subunit	O7453	6.01462e-09	0.000266857	3.06204e-08	0.494009		unknown	unknown	A_72_P385078	1.11022e-16	4.92584e-12	6.02918e-15	-0.629499
CREB3L4	Sus scrofa cAMP responsive element binding protein 3-like 4 (CREB3L4), mRNA	A_72_P402968	2.54238e-08	0.001128	1.1215e-07	0.493675		FAM98C	family with sequence similarity 98, member C	A_72_P080541	2.18714e-13	9.7039e-09	3.87846e-12	-0.629226
unknown	unknown	A_72_P311533	2.95975e-09	0.000131318	1.61921e-08	0.491174		CREM	Sus scrofa cAMP-responsive element modulator-like, transcript variant 2 (LOC100626146), mRNA	A_72_P256457	7.58735e-09	0.000336636	3.77098e-08	-0.627548
TG	thyroglobulin	O9279	6.29052e-09	0.000279098	3.18896e-08	0.491142		unknown	rtra16_o5r1.y1 tra Sus scrofa cDNA 5', mRNA sequence [EW661179]	A_72_P128841	1.11022e-14	4.92584e-10	3.07865e-13	-0.626505
MKI67IP	Sus scrofa antigen identified by monoclonal antibody Ki-67 (MKI67), mRNA	A_72_P051041	2.40318e-10	1.06624e-05	1.73119e-09	0.490961		LOC100520872	Sus scrofa hypothetical LOC100520872 (LOC100520872), miscRNA	A_72_P436059	4.43575e-10	1.96805e-05	2.98099e-09	-0.623216
PRDX2	Sus scrofa peroxiredoxin-2-like (LOC100512521), mRNA	A_72_P402683	1.77423e-11	7.87188e-07	1.7442e-10	0.490084		CITED1	Sus scrofa Cbp/p300-interacting transactivator, with Glu/Asp-rich carboxy-terminal domain, 1 (CITED1), mRNA	A_72_P146901	1.44698e-10	6.41995e-06	1.10784e-09	-0.622839
ADCY4	Sus scrofa adenylate cyclase 4 (ADCY4), mRNA	A_72_P555885	1.08254e-08	0.000480302	5.18628e-08	0.489272		FRZB	Sus scrofa secreted frizzled-related protein 3-like (LOC100152419), mRNA	A_72_P471840	1.72415e-09	7.64973e-05	1.00036e-08	-0.620647
CF178683	808181 MARC 3PIG Sus scrofa cDNA 3', mRNA sequence [CF178683]	A_72_P285224	1.16119e-09	5.15197e-05	7.02669e-09	0.488765		FAM69A	Sus scrofa protein FAM69A-like (LOC100623063), mRNA	A_72_P769715	5.34386e-08	0.00237097	2.199e-07	-0.619881
Chrac1	chromatin accessibility complex 1	O12225	1.16188e-09	5.15504e-05	7.02992e-09	0.485444		lsamp	limbic system-associated membrane protein	O9368	4.63269e-09	0.000205543	2.423e-08	-0.618232
MPP1	Sus scrofa 55 kDa erythrocyte membrane protein-like, transcript variant 3 (LOC100517992), mRNA	A_72_P370538	4.62524e-09	0.000205212	2.41967e-08	0.484184		unknown	unknown	A_72_P228892	8.88178e-15	3.94067e-10	2.53419e-13	-0.617756
TMEM56	transmembrane protein 56	O2955	6.57258e-08	0.00291612	2.6503e-07	0.482219		FRZB	Sus scrofa secreted frizzled-related protein 3-like (LOC100152419), mRNA	A_72_P620224	1.09423e-07	0.00485486	4.18775e-07	-0.617561
unknown	unknown	A_72_P084376	3.54983e-12	1.57499e-07	4.24182e-11	0.478916		KLF3	Sus scrofa Kruppel-like factor 3 (basic) (KLF3), mRNA	A_72_P419349	3.72518e-08	0.00165279	1.58343e-07	-0.616602
UGP2	Sus scrofa UTP--glucose-1-phosphate uridylyltransferase-like (LOC100620996), mRNA	A_72_P557835	8.95591e-10	3.97356e-05	5.57403e-09	0.478048		GSTM1	Sus scrofa glutathione S-transferase mu 2 (LOC780435), mRNA	A_72_P133001	2.4899e-12	1.10472e-07	3.13217e-11	-0.614907
unknown	unknown	A_72_P329033	4.82087e-09	0.000213892	2.51224e-08	0.477395		FNDC3B	Sus scrofa fibronectin type III domain containing 3B (FNDC3B), mRNA	A_72_P318643	3.21175e-11	1.42499e-06	2.94298e-10	-0.613527
INPP5B	Sus scrofa inositol polyphosphate-5-phosphatase, 75kDa (INPP5B), mRNA	A_72_P061041	1.73589e-09	7.70178e-05	1.00599e-08	0.477246		isyna1	inositol-3-phosphate synthase 1	O6349	7.06276e-10	3.1336e-05	4.49907e-09	-0.609235
PTGDS	Sus scrofa prostaglandin D2 synthase 21kDa (brain) (PTGDS), mRNA	A_72_P223832	5.19103e-10	2.30316e-05	3.42375e-09	0.475423		FABP7	Sus scrofa fatty acid binding protein 7, brain (FABP7), mRNA	A_72_P146656	1.38867e-07	0.00616125	5.21168e-07	-0.609077
PGA	Sus scrofa pepsinogen A (PGA), mRNA	A_72_P690302	9.96275e-10	4.42027e-05	6.13519e-09	0.474182		CLDN10	claudin 1 (CLDN1)	gi|31620963|emb|AJ318102.1|	4.46974e-09	0.000198313	2.34302e-08	-0.605526
unknown	unknown	A_72_P211877	0	0	0	0.473711		unknown	unknown	A_72_P385113	6.39757e-08	0.00283848	2.5856e-07	-0.604259
ACTA1	Sus scrofa actin, alpha 1, skeletal muscle (ACTA1), mRNA	A_72_P763429	3.88789e-11	1.72498e-06	3.46799e-10	0.472692		unknown	unknown	A_72_P403373	1.0446e-10	4.63466e-06	8.29119e-10	-0.603113
TPM1	Sus scrofa tropomyosin 1 (alpha) (TPM1), mRNA	A_72_P713993	3.99084e-10	1.77066e-05	2.72325e-09	0.470856		unknown	unknown	A_72_P404828	5.55112e-16	2.46292e-11	2.44095e-14	-0.603029
LRP5	Rep: Hydroxymethylglutaryl-CoA lyase - Ralstonia eutropha (strain ATCC 17699 / H16 / DSM 428 / Stanier 337)(Cupriavidus necator (strain ATCC 17699 / H16 / DSM 428 / Stanier337)), partial (7%) [TC619365]	A_72_P424029	3.53908e-08	0.00157022	1.51215e-07	0.47034		COL6A3	Sus scrofa collagen, type VI, alpha 3, transcript variant 2 (COL6A3), mRNA	A_72_P674341	5.11879e-12	2.27111e-07	5.83232e-11	-0.601882
FOXO1	forkhead/winged helix transcription factor FOXO1a (FOXO1A)	gi|47522851|ref|NM_214014.1|	2.87326e-13	1.27481e-08	4.89369e-12	0.469263		TMEM138	Sus scrofa transmembrane protein 138-like (LOC100519941), mRNA	A_72_P082121	4.31172e-10	1.91302e-05	2.90954e-09	-0.599914
COX6C	Sus scrofa COX6C protein (COX6C), mRNA	A_72_P764976	5.15763e-10	2.28834e-05	3.40425e-09	0.469092		Adat3	adenosine deaminase, tRNA-specific 3, TAD3 homolog (S. cerevisiae)	O6104	0	0	0	-0.596642
SKIV2L_antisense	unknown	antisens_OTTSUST00000000673	6.04745e-09	0.000268313	3.07593e-08	0.467117		GLT8D1	Sus scrofa glycosyltransferase 8 domain containing 1 (GLT8D1), mRNA	A_72_P594034	0	0	0	-0.595585
ANXA8	Sus scrofa annexin A8-like (LOC100155930), mRNA	A_72_P073116	4.95493e-09	0.00021984	2.57575e-08	0.463111		GANAB	glucosidase, alpha	O12854	2.1283e-13	9.44283e-09	3.79383e-12	-0.594929
ahcY	adenosylhomocysteinase	O14647	7.02953e-09	0.000311886	3.52294e-08	0.462605		DN101682	1096521 MARC 4PIG Sus scrofa cDNA 5', mRNA sequence [DN101682]	A_72_P126316	7.08988e-13	3.14564e-08	1.06813e-11	-0.592056
unknown	unknown	A_72_P382378	1.29699e-10	5.75447e-06	1.00497e-09	0.461951		unknown	unknown	A_72_P360648	4.2061e-09	0.000186616	2.2203e-08	-0.591995
PRDX6	Sus scrofa peroxiredoxin-6-like (LOC100624222), mRNA	A_72_P380838	2.36405e-10	1.04888e-05	1.70605e-09	0.461937		PKIA	Sus scrofa protein kinase (cAMP-dependent, catalytic) inhibitor alpha (PKIA), mRNA	A_72_P558334	1.89923e-10	8.42652e-06	1.40676e-09	-0.589647
unknown	unknown	A_72_P253287	1.03601e-07	0.00459657	3.98766e-07	0.460994		CELF1	CUG triplet repeat, RNA binding protein 1	O5626	6.19726e-13	2.7496e-08	9.5142e-12	-0.589618
TPM1	Sus scrofa tropomyosin 1 (alpha) (TPM1), mRNA	A_72_P726528	1.55056e-09	6.87952e-05	9.10109e-09	0.457772		unknown	unknown	A_72_P081201	5.15036e-11	2.28511e-06	4.4565e-10	-0.586454
TENC1	tensin like C1 domain containing phosphatase (tensin 2)	O11416	8.25809e-11	3.66395e-06	6.75881e-10	0.457635		SS18	synovial sarcoma translocation, chromosome 18	O5598	2.9976e-15	1.32998e-10	1.01992e-13	-0.583635
CSN1S1	Sus scrofa casein alpha s1 (CSN1S1), mRNA	A_72_P441599	3.09743e-08	0.00137427	1.33866e-07	0.456782		unknown	unknown	A_72_P295554	3.75042e-11	1.66399e-06	3.36499e-10	-0.582192
PRDX6	Sus scrofa peroxiredoxin-6-like (LOC100624222), mRNA	A_72_P665743	8.5962e-09	0.000381396	4.20735e-08	0.456709		C15orf48	chromosome 15 open reading frame 48	O1282	3.26942e-09	0.000145057	1.7705e-08	-0.57813
KLC2	kinesin light chain 2	O6443	1.78056e-07	0.00790001	6.54896e-07	0.456369		unknown	unknown	A_72_P218247	0	0	0	-0.577822
GQ231317	unknown	A_72_P351108	1.03024e-09	4.57099e-05	6.31887e-09	0.455343		TSPO	Sus scrofa translocator protein-like, transcript variant 1 (LOC100620671), mRNA	A_72_P165511	3.96905e-10	1.76099e-05	2.7138e-09	-0.574997
unknown	unknown	A_72_P152036	4.96453e-08	0.00220266	2.05664e-07	0.455042		LAMB2	Sus scrofa laminin, gamma 1 (formerly LAMB2) (LAMC1), mRNA	A_72_P444122	1.66533e-15	7.38876e-11	6.25636e-14	-0.573248
PRDX6	Sus scrofa peroxiredoxin-6-like (LOC100624222), mRNA	A_72_P575489	8.83939e-08	0.00392186	3.46118e-07	0.454992		SMAD2	Sus scrofa mothers against decapentaplegic homolog 2-like (LOC100624349), mRNA	A_72_P532658	1.82876e-12	8.11384e-08	2.40981e-11	-0.572722
COX6C	Sus scrofa COX6C protein (COX6C), mRNA	A_72_P443428	7.32125e-12	3.24829e-07	7.97127e-11	0.453688		unknown	unknown	A_72_P333543	3.23458e-08	0.00143512	1.39278e-07	-0.570218
unknown	Sus scrofa mRNA, clone:ITT010099A01, expressed in small intestine. [AK345287]	A_72_P161646	9.03276e-09	0.000400765	4.4016e-08	0.451232		unknown	unknown	A_72_P324143	1.05587e-08	0.000468468	5.06836e-08	-0.56875
DAPK2	Sus scrofa death-associated protein kinase 2-like (LOC100625646), mRNA	A_72_P706928	1.08785e-07	0.00482659	4.16516e-07	0.451128		LOC100152213	unknown	A_72_P060096	4.01153e-08	0.00177984	1.69508e-07	-0.5675
SH2D2A	SH2 domain protein 2A	O5944	1.017e-09	4.51224e-05	6.24964e-09	0.450246		CTNND1	catenin, beta interacting protein 1 (CTNNBIP1)	gi|54561587|gb|CJ037692.1|CJ037692	2.47383e-10	1.09759e-05	1.77337e-09	-0.566938
DY437264	1573439 MARC 3PIG Sus scrofa cDNA 5', mRNA sequence [DY437264]	A_72_P400218	3.40924e-11	1.51261e-06	3.09454e-10	0.450212		unknown	unknown	A_72_P406488	5.39959e-08	0.00239569	2.21885e-07	-0.566605
PSMA3	Sus scrofa multicatalytic proteinase subunit K, transcript variant 2 (LOC100154408), mRNA	A_72_P653771	1.13598e-10	5.0401e-06	8.9436e-10	0.450083		CCBE1	Sus scrofa mRNA, clone:OVRM10059H03, expressed in ovary. [AK235229]	A_72_P767648	0	0	0	-0.562455
uckl1	uridine-cytidine kinase 1-like 1	O12679	2.75439e-08	0.00122207	1.20591e-07	0.449382		TRIP6	thyroid hormone receptor interactor 6 (TRIP6)	gi|40800175|gb|CK452961.1|CK452961	5.15143e-14	2.28559e-09	1.11383e-12	-0.561822
UNC-6	Sus scrofa netrin-1 (UNC-6), mRNA	A_72_P302679	2.26379e-08	0.0010044	1.01005e-07	0.449294		CN154283	941484 MARC 4PIG Sus scrofa cDNA 3', mRNA sequence [CN154283]	A_72_P368808	3.23124e-10	1.43363e-05	2.25734e-09	-0.561641
LOC100515118	XM_003135198.1	A_72_P222662	7.55938e-10	3.35394e-05	4.78883e-09	0.448775		XM_002694180	Sus scrofa mRNA, clone:UTR010026G08, expressed in uterus. [AK352211]	A_72_P079116	1.58575e-10	7.03564e-06	1.19939e-09	-0.561137
iyd	iodotyrosine deiodinase	O1550	0	0	0	0.445995		unknown	unknown	A_72_P419184	0	0	0	-0.560686
XM_003361771	Sus scrofa hippocampus abundant transcript-like protein 1-like (LOC100627901), mRNA	A_72_P082026	3.10457e-10	1.37743e-05	2.17914e-09	0.445226		unknown	unknown	A_72_P259687	2.08608e-08	0.000925551	9.37742e-08	-0.559214
unknown	unknown	A_72_P213912	1.99849e-07	0.00886691	7.26796e-07	0.444213		CIB2	Sus scrofa calcium and integrin binding family member 2, transcript variant 1 (CIB2), mRNA	A_72_P477451	1.33575e-09	5.92645e-05	7.96138e-09	-0.557892
CAMK2G	calcium/calmodulin-dependent protein kinase II gamma	O8274	4.28395e-10	1.9007e-05	2.89477e-09	0.442117		CLDN11	Sus scrofa clone Clu_1336.scr.msk.p1.Contig5, mRNA sequence. [AY609490]	A_72_P196052	1.65745e-07	0.00735379	6.13327e-07	-0.556698
ENPEP	Sus scrofa glutamyl aminopeptidase (aminopeptidase A) (ENPEP), mRNA	A_72_P442776	0	0	0	0.441679		ITM2A	Sus scrofa integral membrane protein 2A (ITM2A), mRNA	A_72_P165396	6.34525e-09	0.000281526	3.2134e-08	-0.556037
ND1	NADH dehydrogenase subunit 1	A_72_P729778	3.55271e-15	1.57627e-10	1.17632e-13	0.438989		unknown	unknown	A_72_P116406	1.13629e-10	5.04151e-06	8.9436e-10	-0.554801
Fndc8	fibronectin type III domain containing 8	O6567	4.08003e-09	0.000181023	2.16043e-08	0.438595		homer2	homer homolog 2 (Drosophila)	O13687	1.05689e-08	0.000468921	5.07271e-08	-0.553226
PRDX6	Sus scrofa peroxiredoxin-6-like (LOC100624222), mRNA	A_72_P633743	3.38148e-09	0.00015003	1.82274e-08	0.437855		SCN3A	Sus scrofa sodium channel protein type 2 subunit alpha-like, transcript variant 2 (LOC100515171), mRNA	A_72_P443314	1.00295e-09	4.4499e-05	6.17356e-09	-0.55177
unknown	unknown	A_72_P367603	2.77534e-12	1.23136e-07	3.44052e-11	0.437815		C10orf116	Sus scrofa adipose most abundant gene transcript 2 protein-like (LOC100154721), mRNA	A_72_P502526	2.88273e-10	1.27901e-05	2.03405e-09	-0.551327
SLC25A5	Sus scrofa adenine nucleotide translocator 2 (LOC100158185), mRNA	A_72_P679627	1.21177e-07	0.00537638	4.5948e-07	0.436831		ABR	active BCR-related gene	O11569	1.77877e-10	7.89205e-06	1.32751e-09	-0.551214
Trim3	tripartite motif-containing 3	O11333	2.45216e-08	0.00108798	1.08397e-07	0.436171		ATXN3	ataxin 3	O4703	3.3956e-10	1.50656e-05	2.35895e-09	-0.550253
CALCA	immunoglobulin superfamily, member 4C (IGSF4C)	gi|46173181|gb|CN158751.1|CN158751	7.76246e-09	0.000344405	3.84706e-08	0.435745		Prrg1	proline rich Gla (G-carboxyglutamic acid) 1	O1336	2.5846e-13	1.14673e-08	4.47419e-12	-0.550147
CRYZ	Sus scrofa crystallin, zeta (quinone reductase) (LOC733653), mRNA	A_72_P653861	2.01283e-08	0.000893052	9.08774e-08	0.435466		GPSM1	unknown	A_72_P117011	0	0	0	-0.549674
CCL25	Sus scrofa chemokine (C-C motif) ligand 25 (CCL25), mRNA	A_72_P088121	1.17684e-09	5.22139e-05	7.11071e-09	0.433485		FAM184A	Sus scrofa protein FAM184A-like, transcript variant 1 (LOC100154681), mRNA	A_72_P534975	6.57806e-10	2.91856e-05	4.22123e-09	-0.549492
ND1	NADH dehydrogenase subunit 1	A_72_P225927	2.31157e-11	1.0256e-06	2.19991e-10	0.433341		unknown	unknown	A_72_P061356	4.14676e-11	1.83983e-06	3.67379e-10	-0.548951
unknown	unknown	A_72_P436034	1.93442e-07	0.00858264	7.06157e-07	0.433026		unknown	unknown	A_72_P328303	3.37377e-09	0.000149687	1.81902e-08	-0.548602
COX6C	Sus scrofa COX6C protein (COX6C), mRNA	A_72_P177916	3.18208e-08	0.00141182	1.3715e-07	0.432609		HSPB2	Sus scrofa heat shock protein beta-2-like (LOC100622622), mRNA	A_72_P290089	8.21821e-11	3.64626e-06	6.73238e-10	-0.548586
RAP1A	Sus scrofa RAP1A, member of RAS oncogene family, transcript variant 1 (RAP1A), mRNA	A_72_P501090	2.21185e-11	9.81355e-07	2.11618e-10	0.432267		ADPGK	ADP-dependent glucokinase	A_72_P255747	1.2722e-11	5.64452e-07	1.30298e-10	-0.547349
PGK1	Sus scrofa phosphoglycerate kinase 1 (PGK1), mRNA	A_72_P762219	1.41122e-10	6.26128e-06	1.08383e-09	0.432111		unknown	unknown	A_72_P207637	7.05658e-13	3.13086e-08	1.064e-11	-0.54645
COX6C	cytochrome c oxidase subunit VIc	O2270	6.93712e-10	3.07786e-05	4.42539e-09	0.431617		unknown	unknown	A_72_P103251	4.02919e-11	1.78767e-06	3.5861e-10	-0.54409
FAM53B	family with sequence similarity 53, member B	O11141	8.01441e-09	0.000355583	3.95532e-08	0.430454		RAC2	ras-related C3 botulinum toxin substrate 2 (rho family, small GTP binding protein Rac2) (RAC2)	gi|115551546|dbj|AK239010.1|	2.42029e-14	1.07383e-09	5.91969e-13	-0.541499
PDGFRB	platelet-derived growth factor receptor beta and platelet-derived growth factor receptor beta (PDGFRB)	gi|13569568|gb|AH010607.1|SEG_A...	1.60649e-13	7.12769e-09	2.97235e-12	0.429882		RPL11	Sus scrofa ribosomal protein L11 (RPL11), mRNA	A_72_P734111	5.77005e-12	2.56006e-07	6.46316e-11	-0.540532
Dynll2	dynein, light chain, LC8-type 2	O11437	0	0	0	0.429742		unknown	unknown	A_72_P419414	0	0	0	-0.539066
LOC100515634	XR_115663.1	A_72_P203032	3.32068e-12	1.47332e-07	4.00141e-11	0.429161		TNNT3	Sus scrofa troponin T type 3 (skeletal, fast) (TNNT3), mRNA	A_72_P538200	3.05218e-11	1.35419e-06	2.81478e-10	-0.53703
OGG1	Sus scrofa n-glycosylase/DNA lyase-like (LOC100155036), mRNA	A_72_P375268	1.6641e-07	0.0073833	6.15685e-07	0.428154		unknown	unknown	A_72_P357038	1.73117e-12	7.68086e-08	2.30104e-11	-0.536272
SORD	sorbitol dehydrogenase	O4548	2.71903e-11	1.20638e-06	2.53707e-10	0.427661		Itm2a	integral membrane protein 2A	O5512	2.61009e-09	0.000115805	1.44701e-08	-0.532851
PGK1	Sus scrofa phosphoglycerate kinase 1 (PGK1), mRNA	A_72_P746223	1.05624e-09	4.68634e-05	6.46125e-09	0.424418		PIK3R3	phosphoinositide-3-kinase, regulatory subunit, polypeptide 3 (p55, gamma) (PIK3R3)	gi|115552005|dbj|AK239198.1|	1.43348e-08	0.000636009	6.68006e-08	-0.531219
PDGFRB	Sus scrofa beta-type platelet-derived growth factor receptor-like (LOC100626362), mRNA	A_72_P118391	7.43849e-14	3.30031e-09	1.5251e-12	0.42361		unknown	unknown	A_72_P292659	1.29896e-14	5.76323e-10	3.50561e-13	-0.530058
DHRS4	Dehydrogenase/reductase SDR family member 4	A_72_P156241	7.9772e-10	3.53932e-05	5.02602e-09	0.422728		KCNJ8	unknown	A_72_P217032	2.50273e-08	0.00111041	1.10522e-07	-0.529171
KCNAB1	Sus scrofa potassium voltage-gated channel, shaker-related subfamily, beta member 1 (KCNAB1), mRNA	A_72_P165161	3.11018e-11	1.37992e-06	2.86054e-10	0.420962		unknown	Sus scrofa mRNA, clone:LVR010041E12, expressed in liver. [AK232410]	A_72_P316273	0	0	0	-0.528132
unknown	unknown	A_72_P423649	5.9107e-08	0.00262246	2.40681e-07	0.419604		COMMD7	COMM domain containing 7	A_72_P368018	2.56407e-10	1.13763e-05	1.82928e-09	-0.52765
unknown	unknown	A_72_P137171	3.20015e-09	0.000141984	1.7366e-08	0.418476		dyrk3	dual-specificity tyrosine-(Y)-phosphorylation regulated kinase 3	O12175	6.18712e-08	0.0027451	2.50809e-07	-0.527089
TMEFF1	Sus scrofa transmembrane protein with EGF-like and two follistatin-like domains 1, transcript variant 2 (TMEFF1), mRNA	A_72_P107081	2.80084e-08	0.00124268	1.22299e-07	0.418462		TIMP1	Sus scrofa metalloproteinase inhibitor 1-like (LOC100625817), mRNA	A_72_P672674	1.8193e-09	8.07189e-05	1.04816e-08	-0.525519
unknown	unknown	A_72_P241097	7.89463e-09	0.000350269	3.90228e-08	0.416536		SRSF9	Sus scrofa serine/arginine-rich splicing factor 9-like (LOC100628172), mRNA	A_72_P709670	8.01581e-13	3.55645e-08	1.19025e-11	-0.52382
GALP	Sus scrofa galanin-like peptide (GALP), mRNA	A_72_P442900	3.00119e-08	0.00133157	1.30201e-07	0.415649		unknown	unknown	A_72_P341973	4.43097e-09	0.000196593	2.326e-08	-0.523737
HDLBP	Sus scrofa high density lipoprotein binding protein (HDLBP), mRNA	A_72_P075091	4.82064e-09	0.000213882	2.51224e-08	0.414351		C10orf116	Sus scrofa adipose most abundant gene transcript 2 protein-like (LOC100154721), mRNA	A_72_P288504	6.0806e-09	0.000269784	3.09127e-08	-0.522989
unknown	unknown	A_72_P776097	1.54611e-08	0.000685979	7.15605e-08	0.413517		unknown	unknown	A_72_P152961	3.14871e-11	1.39702e-06	2.89238e-10	-0.522621
EIF2S2	Sus scrofa Eukaryotic translation initiation factor 2, subunit 2 beta, 38kDa (LOC100155889), mRNA	A_72_P675916	2.42447e-10	1.07569e-05	1.74286e-09	0.410923		ARL2BP	ADP-ribosylation factor-like 2 binding protein	A_72_P157751	1.01585e-13	4.50714e-09	1.99167e-12	-0.522075
Znhit1	zinc finger, HIT type 1	O11308	1.99278e-10	8.84156e-06	1.46731e-09	0.409101		B4GALNT1	PREDICTED: Sus scrofa beta-1,4-N-acetyl-galactosaminyl transferase 1 (B4GALNT1), mRNA [XM_003126308]	A_72_P382748	9.62909e-11	4.27223e-06	7.72835e-10	-0.521655
CCL26	CCL25 chemokine (CCL25)	gi|68534979|ref|NM_001025214.1|	3.74446e-10	1.66134e-05	2.58155e-09	0.407627		unknown	unknown	A_72_P025326	1.60015e-09	7.09953e-05	9.34763e-09	-0.520649
suv420h1	suppressor of variegation 4-20 homolog 1 (Drosophila)	O14167	3.8578e-08	0.00171163	1.63605e-07	0.407576		DNAL4	dynein, axonemal, light chain 4	O8958	3.91909e-14	1.73882e-09	8.7908e-13	-0.520575
NOTCH4	unknown	OTTSUST00000000677	5.55445e-13	2.4644e-08	8.69531e-12	0.404815		LOC100520304	unknown	A_72_P072746	1.33227e-15	5.91101e-11	5.18055e-14	-0.519455
unknown	unknown	OTTSUST00000001079	2.11493e-07	0.00938353	7.65565e-07	0.404437		MESDC2	Sus scrofa Mesoderm development candidate 2 (LOC100157638), mRNA	A_72_P501549	1.50501e-10	6.67745e-06	1.14634e-09	-0.518628
tAKR	aldo-keto reductase, truncated	O14103	6.95513e-08	0.00308585	2.78557e-07	0.403975		UBE2I	ubiquitin-conjugating enzyme E2I (UBC9 homolog, yeast)	O4951	3.4159e-11	1.51557e-06	3.09995e-10	-0.518453
RAB1B	RAB1B, member RAS oncogene family	O6843	1.11288e-07	0.00493763	4.25145e-07	0.403797		FNDC1	Fibronectin type III domain-containing protein 1 Precursor (Expressed in synovial lining protein)(Activation-associated cDNA protein)	A_72_P050596	2.09943e-12	9.31476e-08	2.71172e-11	-0.517615
INPP5B	Sus scrofa inositol polyphosphate-5-phosphatase, 75kDa (INPP5B), mRNA	A_72_P365638	5.9952e-15	2.65995e-10	1.82815e-13	0.400274		RPS23	Sus scrofa ribosomal protein S23 (RPS23), mRNA	A_72_P746088	7.88258e-15	3.49734e-10	2.29184e-13	-0.517057
GAL3ST1	Sus scrofa galactose-3-O-sulfotransferase 1 (GAL3ST1), mRNA [NM_001244429]	A_72_P488619	5.10743e-10	2.26606e-05	3.37362e-09	0.398626		TIMP1	metalloproteinase tissue inhibitor 1 (TIMP1)	gi|47523143|ref|NM_213857.1|	2.39031e-13	1.06053e-08	4.18191e-12	-0.51704
aspscr1	alveolar soft part sarcoma chromosome region, candidate 1	O7256	5.03823e-09	0.000223536	2.61446e-08	0.397417		RNF182	ring finger protein 182	O8679	5.72497e-08	0.00254005	2.33654e-07	-0.514777
unknown	unknown	A_72_P089901	4.25702e-08	0.00188875	1.78741e-07	0.39739		GDF11	Sus scrofa growth differentiation factor 11 (GDF11), mRNA	A_72_P414503	4.6635e-09	0.00020691	2.4371e-08	-0.514652
SAMD14	Rep: SAMD14 protein - Bos taurus (Bovine), partial (25%) [TC614730]	A_72_P037746	6.79156e-11	3.01328e-06	5.68328e-10	0.397109		BX674464	BX674464 Sus Scrofa library (scac) Sus scrofa cDNA clone scac0042.l.04 5prim, mRNA sequence [BX674464]	A_72_P230202	1.57951e-11	7.00799e-07	1.57625e-10	-0.513422
ANXA8	annexin A8 (ANXA8)	gi|116336789|gb|DT322566.1|DT32...	1.02646e-07	0.00455422	3.95641e-07	0.396656		COL6A3	Sus scrofa collagen, type VI, alpha 3, transcript variant 1 (COL6A3), mRNA	A_72_P686971	4.19172e-09	0.000185978	2.2135e-08	-0.512067
ABCB7	ATP-binding cassette sub-family B member 7, mitochondrial Precursor (ATP-binding cassette transporter 7)(ABC transporter 7 protein) ;Acc:O75027]	A_72_P033886	2.51454e-12	1.11565e-07	3.15959e-11	0.395441		unknown	unknown	A_72_P396743	2.61569e-13	1.16053e-08	4.51743e-12	-0.511649
CSN2	Sus scrofa casein beta (CSN2), mRNA	A_72_P707992	1.13803e-07	0.0050492	4.3378e-07	0.394633		RAB3IP	RAB3A interacting protein (rabin3)	A_72_P378108	1.13243e-14	5.02435e-10	3.12654e-13	-0.510969
LOC100153622	XM_001929122.2	A_72_P001016	8.37529e-08	0.00371595	3.29779e-07	0.393817		YPEL1	Sus scrofa protein yippee-like 1-like (LOC100523752), mRNA	A_72_P513337	3.95686e-09	0.000175558	2.10274e-08	-0.505027
unknown	unknown	A_72_P232442	2.00484e-12	8.89508e-08	2.60395e-11	0.390848		ADH5	alcohol dehydrogenase 5 (class III), chi polypeptide, pseudogene 4	O1836	3.60468e-11	1.59933e-06	3.24341e-10	-0.503713
IL17A	interleukin 17A (IL17A)	gi|47523467|ref|NM_214191.1|	3.33067e-15	1.47775e-10	1.10776e-13	0.389942		COL6A3	Sus scrofa collagen, type VI, alpha 3, transcript variant 2 (COL6A3), mRNA	A_72_P501554	3.09558e-09	0.000137344	1.68562e-08	-0.503594
MYOM1	myomesin 1 (skelemin) 185kDa (MYOM1)	gi|71963075|gb|BW972078.1|BW972078	6.0973e-08	0.00270525	2.47597e-07	0.389293		PTGS1	prostaglandin-endoperoxide synthase 1 (prostaglandin G/H synthase and cyclooxygenase) (PTGS1)	gi|115550070|dbj|AK232305.1|	1.39629e-07	0.00619507	5.23586e-07	-0.502998
RADIL	Sus scrofa Ras association and DIL domains (RADIL), mRNA	A_72_P437874	4.2246e-10	1.87437e-05	2.86251e-09	0.388218		MAFG	unknown	A_72_P211662	1.93293e-09	8.57604e-05	1.10687e-08	-0.502082
unknown	unknown	A_72_P338443	7.75279e-09	0.000343976	3.84287e-08	0.387271		PHGDH	phosphoglycerate dehydrogenase	O5437	5.50382e-11	2.44193e-06	4.72694e-10	-0.498548
DHRS11	dehydrogenase/reductase (SDR family) member 11	O13704	2.29117e-12	1.01655e-07	2.91943e-11	0.386913		XM_003128958	Sus scrofa nuclear transcription factor, X-box binding-like 1 (NFXL1), mRNA	A_72_P132466	1.11022e-16	4.92584e-12	6.02918e-15	-0.495121
DOCK4	Dedicator of cytokinesis protein 4	A_72_P383503	1.02398e-07	0.0045432	3.94786e-07	0.384492		unknown	unknown	A_72_P110016	0	0	0	-0.495114
PPP1CC	protein phosphatase 1 catalytic subunit gamma isoform	A_72_P548031	4.83469e-10	2.14506e-05	3.21887e-09	0.383854		INPP5F	Sus scrofa inositol polyphosphate-5-phosphatase F (INPP5F), mRNA	A_72_P160731	4.94049e-14	2.192e-09	1.07451e-12	-0.494404
Slc4a7	solute carrier family 4, sodium bicarbonate cotransporter, member 7	O8022	2.37588e-14	1.05413e-09	5.83036e-13	0.3832		CXCL12	Sus scrofa chemokine (C-X-C motif) ligand 12 (CXCL12), mRNA	A_72_P232477	3.72014e-09	0.000165055	1.98694e-08	-0.493456
MCT7	Sus scrofa tryptase (MCT7), mRNA	A_72_P165301	1.07814e-12	4.78348e-08	1.53169e-11	0.380232		RASGRP3	RAS guanyl releasing protein 3 (calcium and DAG-regulated)	A_72_P254072	3.27348e-11	1.45238e-06	2.99089e-10	-0.493271
PYGL	Sus scrofa phosphorylase, glycogen, liver (PYGL), mRNA	A_72_P003386	2.17357e-08	0.000964371	9.73522e-08	0.379012		LRRC71	Sus scrofa leucine rich repeat containing 71 (LRRC71), mRNA	A_72_P166641	1.05128e-08	0.000466431	5.04959e-08	-0.491231
AOC3	amine oxidase, copper containing 3 (vascular adhesion protein 1) (AOC3)	gi|40431655|gb|BP441588.1|BP441588	2.63195e-08	0.00116774	1.15744e-07	0.371374		unknown	unknown	A_72_P103976	4.65405e-13	2.06491e-08	7.45994e-12	-0.490452
DOCK4	dedicator of cytokinesis 4	O11431	8.67737e-11	3.84998e-06	7.05899e-10	0.369604		CACNA1C	hypothetical protein LOC100131098	O13090	7.11521e-08	0.00315688	2.8411e-07	-0.489686
UBXN8	UBX domain-containing protein 8 (UBX domain-containing protein 6)(Reproduction 8 protein)(Protein Rep-8)	A_72_P092891	8.85471e-09	0.000392866	4.32338e-08	0.369381		RAB22A	Sus scrofa RAB22A, member RAS oncogene family (RAB22A), mRNA	A_72_P440466	3.44169e-15	1.52701e-10	1.14212e-13	-0.487427
LOC100158095	unknown	A_72_P280989	2.41406e-08	0.00107107	1.06957e-07	0.36829		unknown	unknown	A_72_P050011	1.23042e-08	0.000545911	5.82678e-08	-0.48371
MRPS12	Sus scrofa 28S ribosomal protein S12, mitochondrial-like, transcript variant 1 (LOC100518018), mRNA	A_72_P376388	8.12789e-09	0.000360618	4.00553e-08	0.365624		unknown	unknown	A_72_P022531	8.19538e-08	0.00363613	3.2324e-07	-0.481201
unknown	unknown	A_72_P357353	2.42996e-08	0.00107813	1.07533e-07	0.365385		Kif24	kinesin family member 24	O11186	1.92995e-08	0.000856281	8.75096e-08	-0.480633
abcd3	ATP-binding cassette, sub-family D (ALD), member 3	O5474	6.05807e-08	0.00268784	2.46207e-07	0.364704		CDK9	Sus scrofa mRNA, clone:OVRM10120H12, expressed in ovary. [AK235860]	A_72_P623883	2.46703e-11	1.09457e-06	2.3278e-10	-0.479713
BEST3	Uncharacterized protein	A_72_P454665	3.83715e-10	1.70247e-05	2.6358e-09	0.36164		SLC35B3	Rep: Solute carrier family 35 member B3. - Bos Taurus, partial (24%) [TC535677]	A_72_P030651	1.21199e-08	0.000537735	5.7481e-08	-0.478432
NIT1	Sus scrofa death effector domain containing (DEDD), mRNA	A_72_P231872	4.35912e-09	0.000193405	2.29153e-08	0.353733		unknown	unknown	A_72_P183941	4.45084e-08	0.00197475	1.86139e-07	-0.478277
PNO1	partner of NOB1 homolog (S. cerevisiae)	A_72_P059846	1.59577e-07	0.00708013	5.91984e-07	0.352081		aph1a	anterior pharynx defective 1 homolog A (C. elegans)	O12290	3.75163e-11	1.66452e-06	3.36539e-10	-0.475493
c11orf2	chromosome 11 open reading frame2	O7501	2.38751e-08	0.00105929	1.05929e-07	0.351741		CXCL13	CXCL12 chemokine (CXCL12)	gi|57528014|ref|NM_001009580.1|	2.24581e-10	9.96423e-06	1.63001e-09	-0.474718
EIF2S2	Sus scrofa Eukaryotic translation initiation factor 2, subunit 2 beta, 38kDa (LOC100155889), mRNA	A_72_P669081	1.48271e-09	6.5785e-05	8.73754e-09	0.351541		DGCR6	DiGeorge syndrome critical region gene 2 (DGCR2)	gi|115552624|dbj|AK232829.1|	1.54748e-08	0.000686584	7.16161e-08	-0.474455
unknown	unknown	A_72_P190956	7.48623e-11	3.32149e-06	6.19335e-10	0.345798		RPS23	Sus scrofa 40S ribosomal protein S23-like (LOC100523526), mRNA	A_72_P761452	2.53908e-13	1.12654e-08	4.41088e-12	-0.470058
unknown	unknown	A_72_P329308	7.2895e-08	0.0032342	2.90454e-07	0.345594		FABP5	Sus scrofa fatty acid binding protein 5 (FABP5) mRNA	gi|89886166|ref|NM_001039746.1|	5.05576e-09	0.000224314	2.62171e-08	-0.469536
HRASLS	HRAS-like suppressor	O11312	2.19568e-11	9.74178e-07	2.10269e-10	0.344713		unknown	unknown	A_72_P113371	1.3389e-11	5.94041e-07	1.36248e-10	-0.469309
KRT5	keratin 5	O13650	1.43828e-07	0.00638136	5.3774e-07	0.344177		unknown	unknown	A_72_P323848	1.15585e-12	5.12829e-08	1.627e-11	-0.469124
UGP2	Sus scrofa UTP--glucose-1-phosphate uridylyltransferase-like (LOC100620996), mRNA	A_72_P581152	5.48605e-08	0.00243405	2.24959e-07	0.343187		unknown	unknown	A_72_P014711	0	0	0	-0.468396
unknown	unknown	A_72_P145151	5.86104e-09	0.000260043	2.99382e-08	0.342633		FABP5	Sus scrofa fatty acid binding protein 5 (psoriasis-associated) (FABP5), mRNA	A_72_P623937	1.61388e-07	0.00716045	5.983e-07	-0.466911
RNF207	ring finger protein 207	O14638	1.45468e-09	6.45412e-05	8.59175e-09	0.34098		unknown	unknown	A_72_P124126	4.44154e-09	0.000197062	2.33072e-08	-0.463242
unknown	unknown	A_72_P251482	5.29527e-08	0.00234941	2.18103e-07	0.340438		unknown	unknown	A_72_P087651	1.55439e-07	0.00689651	5.77646e-07	-0.462521
unknown	unknown	A_72_P377333	2.24805e-07	0.00997417	8.09263e-07	0.339578		lass2	LAG1 homolog, ceramide synthase 2	O10313	2.83708e-11	1.25875e-06	2.63558e-10	-0.462311
UGP2	Sus scrofa UDP-glucose pyrophosphorylase 2 (UGP2), mRNA	A_72_P606238	1.48674e-10	6.59638e-06	1.13418e-09	0.339441		SERPINI1	Sus scrofa hypothetical protein LOC100624865 (LOC100624865), mRNA	A_72_P610774	3.67127e-08	0.00162887	1.56261e-07	-0.462097
unknown	unknown	A_72_P244622	1.52114e-08	0.000674899	7.05076e-08	0.338486		unknown	unknown	A_72_P006741	3.84137e-14	1.70434e-09	8.64708e-13	-0.462001
SETD8	Sus scrofa n-lysine methyltransferase SETD8-like (LOC100157725), mRNA	A_72_P487998	6.56523e-09	0.000291286	3.31045e-08	0.335658		unknown	unknown	A_72_P103176	4.89608e-14	2.17229e-09	1.0659e-12	-0.461527
ODZ1	odz, odd Oz/ten-m homolog 1(Drosophila)	O1700	3.98611e-08	0.00176856	1.68514e-07	0.335582		Zcchc17	unknown	A_72_P046551	1.38212e-12	6.13218e-08	1.89206e-11	-0.458632
unknown	unknown	A_72_P334583	7.05661e-08	0.00313088	2.82188e-07	0.335359		NUP188	Sus scrofa nucleoporin 188kDa (NUP188), mRNA	A_72_P280134	1.32649e-08	0.000588539	6.22794e-08	-0.458168
unknown	unknown	A_72_P205862	7.10957e-10	3.15438e-05	4.5263e-09	0.33495		PLAGL1	Sus scrofa pleiomorphic adenoma gene-like 1 (PLAGL1), mRNA	A_72_P088061	0	0	0	-0.456932
C6orf130	chromosome 6 open reading frame 130	O9345	2.15226e-11	9.54913e-07	2.06691e-10	0.334471		RPL26L1	Sus scrofa ribosomal protein L26-like 1 (RPL26L1), mRNA	A_72_P571334	3.31745e-11	1.47188e-06	3.02359e-10	-0.453665
ZRANB2	Sus scrofa zinc finger protein 265 (LOC733651), mRNA	A_72_P657643	9.04832e-14	4.01456e-09	1.80106e-12	0.334339		FABP5	Sus scrofa fatty acid binding protein 5 (psoriasis-associated) (FABP5), mRNA	A_72_P165231	2.80454e-08	0.00124432	1.22448e-07	-0.453139
UGP2	UDP-glucose pyrophosphorylase 2	A_72_P278224	5.58378e-09	0.000247741	2.86571e-08	0.333788		FAM89A	Sus scrofa protein FAM89A-like (LOC100156669), mRNA	A_72_P489104	1.00854e-10	4.47468e-06	8.04364e-10	-0.451586
STOM	946506 MARC 4PIG Sus scrofa cDNA 5', mRNA sequence [CN157777]	A_72_P368303	2.57812e-08	0.00114386	1.13607e-07	0.333158		NUP188	nucleoporin 188kDa	O12518	5.73776e-09	0.000254573	2.93557e-08	-0.450386
HRASLS	HRAS-like suppressor	A_72_P005736	1.34045e-11	5.94731e-07	1.36266e-10	0.331023		unknown	unknown	A_72_P061151	2.22045e-16	9.85168e-12	1.10569e-14	-0.450254
CPED1	Sus scrofa uncharacterized protein C7orf58-like (LOC100511847), mRNA	A_72_P048486	2.07101e-12	9.18866e-08	2.67792e-11	0.329376		unknown	unknown	A_72_P255357	9.32587e-15	4.1377e-10	2.64053e-13	-0.449616
SYTL3	Sus scrofa synaptotagmin-like 3 (SYTL3), mRNA	A_72_P490982	7.10049e-11	3.15034e-06	5.90063e-10	0.328892		LASS2	Sus scrofa LAG1 homolog, ceramide synthase 2 (LASS2), mRNA	A_72_P403203	1.99832e-11	8.86616e-07	1.93331e-10	-0.449085
UGP2	Sus scrofa UTP--glucose-1-phosphate uridylyltransferase-like (LOC100620996), mRNA	A_72_P165756	1.52666e-09	6.77348e-05	8.97269e-09	0.3261		MGP	matrix Gla protein	O11474	5.87621e-08	0.00260716	2.39364e-07	-0.446761
unknown	unknown	A_72_P348728	6.09116e-10	2.70253e-05	3.94414e-09	0.325453		RBM10	RNA binding motif protein 10	A_72_P418079	1.39988e-11	6.21099e-07	1.41577e-10	-0.443798
TTI1	BP161404 full-length enriched swine cDNA library, adult thymus Sus scrofa cDNA clone THY010202B08 5', mRNA sequence [BP161404]	A_72_P147296	7.25619e-08	0.00321943	2.89231e-07	0.324557		EEF1A1	Sus scrofa eukaryotic translation elongation factor 1 alpha 1 (EEF1A1), mRNA	A_72_P746511	1.11022e-16	4.92584e-12	6.02918e-15	-0.442886
Odf3b	outer dense fiber of sperm tails 3B	O6452	4.39293e-12	1.94906e-07	5.11966e-11	0.324123		NR3C1	nuclear receptor subfamily 3, group C, member 1 (glucocorticoid receptor)	O9499	9.60643e-10	4.26218e-05	5.94115e-09	-0.442865
Spryd4	SPRY domain containing 4	O1589	4.20247e-10	1.86455e-05	2.84969e-09	0.322542		SLC34A3	Sus scrofa solute carrier family 34 (sodium phosphate), member 3 (SLC34A3), partial mRNA	A_72_P213502	1.26117e-09	5.59554e-05	7.55134e-09	-0.442754
LOC100522549	unknown	A_72_P140791	6.69925e-10	2.97232e-05	4.29216e-09	0.320871		FABP5	Sus scrofa fatty acid binding protein 5 (psoriasis-associated) (FABP5), mRNA	A_72_P572769	7.92393e-09	0.000351569	3.91546e-08	-0.442422
DHRS11	dehydrogenase/reductase (SDR family) member 11	A_72_P352423	4.30132e-08	0.00190841	1.80447e-07	0.320839		unknown	unknown	A_72_P410203	8.65214e-08	0.00383878	3.39595e-07	-0.440662
unknown	unknown	A_72_P039881	2.42661e-09	0.000107664	1.35563e-08	0.315818		MBD4	Uncharacterized protein	A_72_P134766	1.16549e-09	5.17107e-05	7.04985e-09	-0.439882
FAF1	Fas (TNFRSF6) associated factor 1	A_72_P367543	1.37196e-10	6.0871e-06	1.05771e-09	0.314545		Cep192	Sus scrofa centrosomal protein of 192 kDa-like (LOC100518789), mRNA	A_72_P409398	9.84451e-09	0.000436781	4.76419e-08	-0.438441
BCL2	NM_000633.2	A_72_P310853	9.61201e-09	0.000426465	4.66082e-08	0.313896		EEF1A1	Sus scrofa eukaryotic translation elongation factor 1 alpha 1 (EEF1A1), mRNA	A_72_P767786	1.4988e-14	6.64988e-10	3.95591e-13	-0.438412
unknown	unknown	OTTSUST00000000849	5.09037e-13	2.2585e-08	8.08338e-12	0.312526		MGP	Sus scrofa matrix Gla protein (MGP), mRNA	A_72_P729368	6.35765e-08	0.00282076	2.57184e-07	-0.435699
LDHA	lactate dehydrogenase A (LDHA)	CUST_478_PI427286967	6.56404e-09	0.000291233	3.31022e-08	0.311362		PPIH	Sus scrofa peptidyl-prolyl cis-trans isomerase H-like, transcript variant 2 (LOC100523448), mRNA	A_72_P085476	6.72506e-10	2.98377e-05	4.30621e-09	-0.435351
NID1	Sus scrofa nidogen 1 (NID1), partial mRNA	A_72_P348703	0	0	0	0.308378		RPL32	Sus scrofa 60S ribosomal protein L32-like (LOC100525845), mRNA	A_72_P735568	1.66533e-15	7.38876e-11	6.25636e-14	-0.434927
XM_003358553	Sus scrofa hypothetical protein LOC100624760 (LOC100624760), partial mRNA	A_72_P107336	2.36248e-08	0.00104818	1.04947e-07	0.301365		M6P/IGF2R	Sus scrofa mannose-6-phosphate/insulin-like growth factor II receptor (m6p/igf2r) mRNA, 3'UTR. [AF342812]	A_72_P513762	1.41611e-11	6.283e-07	1.43088e-10	-0.43464
unknown	unknown	OTTSUST00000000848	3.10862e-15	1.37923e-10	1.05125e-13	0.297643		unknown	unknown	A_72_P250937	6.02501e-08	0.00267318	2.44998e-07	-0.433364
UPK3A	Sus scrofa uroplakin 3A, transcript variant 1 (UPK3A), mRNA	A_72_P444709	2.74365e-09	0.00012173	1.51481e-08	0.294705		FAM162B	Sus scrofa UPF0389 protein C6orf189 homolog (LOC100152527), mRNA	A_72_P573394	5.42929e-08	0.00240887	2.22981e-07	-0.430395
SEC22A	Sus scrofa vesicle-trafficking protein SEC22a-like (LOC100517559), mRNA	A_72_P427534	2.11409e-09	9.37981e-05	1.20008e-08	0.294601		INPP5F	Sus scrofa inositol polyphosphate-5-phosphatase F (INPP5F), mRNA	A_72_P579372	1.31839e-12	5.84943e-08	1.81716e-11	-0.430213
CEP55	Sus scrofa centrosomal protein 55kDa (CEP55), mRNA	A_72_P489876	5.90751e-11	2.62104e-06	5.02693e-10	0.292337		unknown	unknown	A_72_P130806	5.81585e-09	0.000258038	2.97244e-08	-0.429151
unknown	unknown	A_72_P511120	1.04967e-07	0.00465719	4.03481e-07	0.292072		Fabp6	fatty acid binding protein 6, ileal	O6061	1.28635e-07	0.00570727	4.85725e-07	-0.424826
RHOQ	XM_003125166.1 XM_003125166 rho-related GTP-binding protein RhoQ-like	A_72_P317053	2.2217e-07	0.00985725	8.00556e-07	0.291748		unknown	unknown	A_72_P310503	3.24055e-09	0.000143777	1.7568e-08	-0.42247
unknown	unknown	OTTSUST00000000838	2.66454e-15	1.1822e-10	9.23595e-14	0.291529		FKBP10	FK506-binding protein 10 Precursor (EC 5.2.1.8)(Peptidyl-prolyl cis-trans isomerase)(PPIase)(Rotamase)(Immunophilin FKBP65)(65 kDa FK506-binding protein)(FKBP65)	A_72_P055471	3.63409e-09	0.000161238	1.9459e-08	-0.422361
CYTB	cytochrome b	A_72_P726128	7.21645e-15	3.20179e-10	2.13311e-13	0.291298		unknown	unknown	A_72_P065436	1.20395e-07	0.0053417	4.56766e-07	-0.420494
TIE1	Sus scrofa receptor tyrosine kinase (TIE-1), mRNA	A_72_P363558	4.0576e-09	0.000180028	2.15061e-08	0.289023		HEBP1	Sus scrofa heme binding protein 1 (HEBP1), mRNA	A_72_P165186	1.45457e-09	6.45362e-05	8.59175e-09	-0.419057
COX2	Cytochrome c oxidase subunit 2	A_72_P751248	2.65414e-09	0.000117759	1.46996e-08	0.288409		unknown	unknown	A_72_P364808	4.05364e-11	1.79852e-06	3.60352e-10	-0.418606
DDR1	discoidin domain receptor tyrosine kinase 1	O8152	6.92779e-14	3.07372e-09	1.43364e-12	0.287638		RPL23	Sus scrofa ribosomal protein L23 (RPL23), mRNA	A_72_P445153	9.01584e-09	0.000400015	4.39447e-08	-0.417616
ACTA1	Sus scrofa actin, alpha 1, skeletal muscle (ACTA1), mRNA	A_72_P728918	8.82773e-11	3.91669e-06	7.15638e-10	0.286532		rpl11	ribosomal protein L11	O12238	1.22635e-12	5.44108e-08	1.70996e-11	-0.417113
COMT	PREDICTED: Sus scrofa similar to catechol-O-methyltransferase, transcript variant 1	CUST_80_PI427286967	2.87704e-09	0.000127649	1.57961e-08	0.281239		unknown	unknown	A_72_P361738	8.50056e-10	3.77153e-05	5.31801e-09	-0.413994
unknown	unknown	A_72_P361913	1.28328e-07	0.00569366	4.84856e-07	0.28051		unknown	unknown	A_72_P080176	2.16827e-13	9.62016e-09	3.85578e-12	-0.413833
GPD1	Sus scrofa glycerol-3-phosphate dehydrogenase 1 (soluble) (GPD1), mRNA	A_72_P352923	1.44329e-15	6.40359e-11	5.53944e-14	0.276644		DIAPH2	BX667290 Sus Scrofa library (scac) Sus scrofa cDNA clone scac0027.k.22 3prim, mRNA sequence [BX667290]	A_72_P158756	7.78178e-12	3.45262e-07	8.3944e-11	-0.41357
DDR1	unknown	OTTSUST00000000850	1.27676e-14	5.66471e-10	3.4562e-13	0.274397		ANGPTL1	Angiopoietin-like protein 1	A_72_P330438	5.26905e-10	2.33777e-05	3.46594e-09	-0.411626
unknown	unknown	A_72_P015166	9.9587e-14	4.41848e-09	1.95768e-12	0.273408		NUP160	Sus scrofa nucleoporin 160kDa (NUP160), mRNA	A_72_P034181	3.76505e-11	1.67048e-06	3.37607e-10	-0.411463
Ttrap	TRAF and TNF receptor associated protein	O4846	1.42211e-07	0.00630963	5.32459e-07	0.271423		CDK9	Sus scrofa mRNA, clone:OVRM10120H12, expressed in ovary. [AK235860]	A_72_P136666	9.12773e-08	0.00404979	3.56286e-07	-0.411268
SOS2	unknown	A_72_P211277	3.28956e-08	0.00145951	1.41439e-07	0.271255		SERPING1	serpin peptidase inhibitor, clade G (C1 inhibitor), member 1	O2307	1.8307e-08	0.000812245	8.335e-08	-0.410868
GPD1	Sus scrofa glycerol-3-phosphate dehydrogenase 1 (soluble) (GPD1), mRNA	A_72_P442634	6.41376e-13	2.84566e-08	9.80247e-12	0.270474		unknown	unknown	A_72_P066511	1.11855e-09	4.96278e-05	6.79833e-09	-0.409498
LMBR1	unknown	A_72_P051976	1.8741e-07	0.008315	6.86114e-07	0.269478		PARVG	parvin, gamma	O12841	4.75877e-08	0.00211137	1.97793e-07	-0.408912
PARK2	Sus scrofa parkinson protein 2, E3 ubiquitin protein ligase (parkin) (PARK2), mRNA	A_72_P303244	2.8529e-08	0.00126578	1.24315e-07	0.268232		GABARAP	GABA(A) receptor-associated protein	A_72_P193822	1.37932e-10	6.11978e-06	1.06265e-09	-0.407936
USF2	upstream transcription factor 2, c-fos interacting	O12883	3.77364e-11	1.67429e-06	3.38172e-10	0.266795		LITAF	lipopolysaccharide-induced TNF factor	A_72_P150201	1.02425e-08	0.000454439	4.9374e-08	-0.40687
RUFY2	RUN and FYVE domain containing 2	O9930	1.39485e-07	0.00618868	5.23223e-07	0.265253		IGF1	insulin-like growth factor (IGF1)	gi|47523587|ref|NM_214256.1|	1.79414e-09	7.96023e-05	1.03514e-08	-0.405989
ttc35	tetratricopeptide repeat domain 35	O13063	1.23335e-12	5.47211e-08	1.71755e-11	0.26292		INPP5F	Sus scrofa inositol polyphosphate-5-phosphatase F (INPP5F), mRNA	A_72_P584801	4.25138e-08	0.00188625	1.78555e-07	-0.405777
PAPOLA	Sus scrofa polynucleotide adenylyltransferase, transcript variant 1 (LOC100156323), mRNA	A_72_P503688	4.44132e-09	0.000197052	2.33072e-08	0.261501		RPL11	Sus scrofa ribosomal protein L11 (RPL11), mRNA	A_72_P041441	1.66755e-13	7.39861e-09	3.06869e-12	-0.405043
NUBPL	Sus scrofa nucleotide binding protein-like (NUBPL), mRNA	A_72_P731924	3.85247e-14	1.70927e-09	8.66768e-13	0.256272		TMOD2	Sus scrofa tropomodulin 2 (neuronal) (TMOD2), mRNA	A_72_P492738	1.61909e-08	0.000718358	7.45881e-08	-0.404017
ATP6	ATP synthase subunit a	A_72_P721760	3.91384e-08	0.00173649	1.65707e-07	0.251647		unknown	unknown	A_72_P437959	2.61268e-11	1.15919e-06	2.44917e-10	-0.401718
TNKS2	Rep: Lysophospholipase II - Homo sapiens (Human), partial (9%) [TC568710]	A_72_P189996	1.58238e-09	7.02069e-05	9.25846e-09	0.251033		GABARAP	GABA(A) receptor-associated protein	O10028	1.37213e-09	6.08788e-05	8.1607e-09	-0.400508
PICK1	Sus scrofa protein interacting with PRKCA 1, transcript variant 1 (PICK1), mRNA	A_72_P547186	2.03934e-07	0.00904816	7.40196e-07	0.250506		FCN3	ficolin (collagen/fibrinogen domain containing) 3 (Hakata antigen) (FCN3)	gi|10873403|gb|BF079573.1|BF079573	1.99107e-07	0.00883397	7.24571e-07	-0.399971
unknown	unknown	A_72_P344838	4.5656e-10	2.02566e-05	3.05668e-09	0.249706		SERPING1	Sus scrofa mRNA, clone:LVRM10181E02, expressed in liver. [AK233581]	A_72_P226002	1.43876e-07	0.00638348	5.37828e-07	-0.399863
unknown	unknown	A_72_P317993	1.44771e-08	0.000642321	6.73505e-08	0.249216		Igf2r	insulin-like growth factor 2 receptor	O10348	2.21267e-13	9.81719e-09	3.91279e-12	-0.399859
CF364511	834462 MARC 3PIG Sus scrofa cDNA 5', mRNA sequence [CF364511]	A_72_P371003	3.62377e-09	0.000160779	1.94084e-08	0.248096		AKAP11	A kinase (PRKA) anchor protein 11	O1634	1.33227e-15	5.91101e-11	5.18055e-14	-0.395286
MGC148679	unknown	A_72_P220467	3.30513e-12	1.46642e-07	3.98484e-11	0.246897		GFPT1	glutamine--fructose-6-phosphate transaminase 1	A_72_P380828	1.7359e-09	7.70186e-05	1.00599e-08	-0.392766
msrB2	methionine sulfoxide reductase B2	O2925	2.7477e-09	0.00012191	1.51686e-08	0.246114		ZNF347	Sus scrofa zinc finger protein 521-like (LOC100513211), mRNA	A_72_P163236	3.72267e-09	0.000165168	1.98805e-08	-0.392758
PAPOLA	Sus scrofa polynucleotide adenylyltransferase, transcript variant 1 (LOC100156323), mRNA	A_72_P098806	2.19942e-09	9.75837e-05	1.24231e-08	0.244181		ALCAM	hypothetical protein LOC100133690	O12043	2.96209e-08	0.00131422	1.28719e-07	-0.392306
unknown	unknown	A_72_P364588	3.43892e-12	1.52578e-07	4.12261e-11	0.238142		CHMP2A	unknown	A_72_P272689	1.2656e-10	5.6152e-06	9.83915e-10	-0.390882
DDR1	discoidin domain receptor tyrosine kinase 1	A_72_P406848	9.21485e-15	4.08845e-10	2.61243e-13	0.237881		unknown	unknown	A_72_P499395	1.90474e-07	0.00845093	6.96295e-07	-0.389487
HSF2	heat shock transcription factor 2 (HSF2)	gi|115548572|dbj|AK231556.1|	1.62367e-08	0.00072039	7.47836e-08	0.235396		unknown	unknown	A_72_P219597	0	0	0	-0.387371
C17orf101	chromosome 17 open reading frame 101	O1914	9.54017e-08	0.00423278	3.70874e-07	0.235238		unknown	Sus scrofa mRNA, clone:AMP010019C01, expressed in alveolar macrophage. [AK230636]	A_72_P085681	3.33067e-15	1.47775e-10	1.10776e-13	-0.3859
MYOC	Sus scrofa myocilin, trabecular meshwork inducible glucocorticoid response (MYOC), mRNA	A_72_P232842	1.11133e-07	0.00493073	4.24668e-07	0.234181		RPS3	Sus scrofa ribosomal protein S3 (RPS3), mRNA	A_72_P763607	5.02633e-10	2.23008e-05	3.32848e-09	-0.385472
MYOC	myocilin (MYOC)	gi|47522797|ref|NM_213986.1|	1.66746e-07	0.0073982	6.16774e-07	0.233463		RPS27A	ribosomal protein S27a pseudogene 12	O8876	3.18438e-09	0.000141285	1.72889e-08	-0.384365
FHIT	fragile histidine triad gene (FHIT)	gi|59819984|gb|DN125705.1|DN125705	8.57092e-14	3.80275e-09	1.71914e-12	0.229369		EEF1A1	eukaryotic translation elongation factor 1 alpha-like 7	O9729	1.44351e-12	6.40457e-08	1.9652e-11	-0.382706
IL13RA1	interleukin 13 receptor, alpha 1	O12698	3.60399e-11	1.59902e-06	3.24341e-10	0.22899		NUP188	Sus scrofa nucleoporin 188kDa (NUP188), mRNA	A_72_P545332	7.04192e-08	0.00312436	2.81677e-07	-0.380878
PFDN4	Sus scrofa prefoldin subunit 4 (PFDN4), mRNA	A_72_P587006	1.83917e-07	0.00816005	6.74607e-07	0.22865		slc35b3	solute carrier family 35, member B3	O4859	1.87555e-10	8.32143e-06	1.39154e-09	-0.379756
USF2	Sus scrofa upstream stimulatory factor 2-like (LOC100624500), mRNA	A_72_P011156	1.80802e-08	0.000802181	8.24186e-08	0.22446		IQSEC2	230991 MARC 2PIG Sus scrofa cDNA 5', mRNA sequence [BF080208]	A_72_P067456	6.74557e-10	2.99287e-05	4.31747e-09	-0.377852
PALMD	palmdelphin	O10553	1.6975e-10	7.53145e-06	1.27393e-09	0.222557		OS9	unknown	A_72_P292984	2.40821e-11	1.06847e-06	2.28111e-10	-0.376306
LOC100517607	unknown	A_72_P285144	1.97522e-11	8.76366e-07	1.9143e-10	0.218318		unknown	unknown	A_72_P264682	2.49073e-11	1.10509e-06	2.34576e-10	-0.375523
UAP1	Sus scrofa UDP-N-acteylglucosamine pyrophosphorylase 1 (UAP1), mRNA	A_72_P474348	1.76314e-10	7.82268e-06	1.31739e-09	0.21828		EEF1A1	Sus scrofa eukaryotic translation elongation factor 1 alpha 1 (EEF1A1), mRNA	A_72_P722583	1.38378e-12	6.13956e-08	1.89376e-11	-0.374211
CAMLG	alcium/calmodulin-dependent protein kinase II gamma (CAMK2G)	gi|47523471|ref|NM_214193.1|	1.49347e-12	6.62624e-08	2.02204e-11	0.217741		unknown	unknown	A_72_P123446	1.12577e-13	4.9948e-09	2.18018e-12	-0.372484
AAGAB	alpha- and gamma-adaptin binding protein	A_72_P001306	0	0	0	0.216773		SRSF9	Sus scrofa serine/arginine-rich splicing factor 9 (SRSF9), mRNA	A_72_P733833	4.4088e-09	0.00019561	2.31518e-08	-0.372429
unknown	POSM0100006_F01 porcine skeletal muscle cDNA library (PoSM) Sus scrofa cDNA 3', mRNA sequence [BM190705]	A_72_P090071	4.37905e-12	1.9429e-07	5.10751e-11	0.215768		JAG1	Sus scrofa jagged 1 (JAG1), mRNA	A_72_P623138	2.29611e-08	0.00101874	1.02334e-07	-0.371016
RHOQ	ras homolog gene family, member Q	O5899	4.2308e-10	1.87712e-05	2.86627e-09	0.214884		EEF1A1	Sus scrofa eukaryotic translation elongation factor 1 alpha 1 (EEF1A1), mRNA	A_72_P723598	1.4555e-13	6.45777e-09	2.73519e-12	-0.36941
LOC100513590	unknown	A_72_P244967	9.22373e-13	4.09239e-08	1.34221e-11	0.212635		EEF1A1	eukaryotic translation elongation factor 1 alpha 1	CUST_86_PI427286967	1.27321e-09	5.649e-05	7.61526e-09	-0.368561
CAPZB	Sus scrofa capping protein (actin filament) muscle Z-line, beta (CAPZB), mRNA	A_72_P441868	8.84346e-09	0.000392367	4.31836e-08	0.2123		SLC30A7	Sus scrofa solute carrier family 30 (zinc transporter), member 7 (SLC30A7), mRNA	A_72_P440356	7.89369e-14	3.50227e-09	1.60728e-12	-0.368299
arl2	ADP-ribosylation factor-like 2	O6135	1.36814e-08	0.000607018	6.39977e-08	0.204382		RBP2	Sus scrofa retinol binding protein 2, cellular (RBP2), mRNA	A_72_P223557	6.64255e-09	0.000294717	3.34411e-08	-0.368249
ATP2A2	Sus scrofa ATPase, Ca++ transporting, cardiac muscle, slow twitch 2 (ATP2A2), mRNA	A_72_P303154	8.9311e-08	0.00396255	3.4937e-07	0.19707		MGP	Sus scrofa matrix Gla protein	CUST_22_PI427286967	9.85382e-08	0.00437194	3.81729e-07	-0.368163
C3orf37	Sus scrofa ras-related protein Rab-7a-like (LOC100622795), mRNA	A_72_P365878	8.45879e-13	3.753e-08	1.24519e-11	0.196775		FRZB	Sus scrofa secreted frizzled-related protein 3-like (LOC100152419), mRNA	A_72_P532722	6.4833e-08	0.00287651	2.61787e-07	-0.367187
PLP2	Sus scrofa proteolipid protein 2-like (LOC100512511), mRNA	A_72_P301554	1.49e-07	0.00661081	5.55369e-07	0.195738		C1orf198	Sus scrofa uncharacterized protein C1orf198 homolog (LOC100155899), mRNA	A_72_P580327	2.05186e-10	9.10369e-06	1.50524e-09	-0.366611
CAMK2G	Sus scrofa calcium/calmodulin-dependent protein kinase II gamma (CAMK2G), mRNA	A_72_P088156	5.99016e-11	2.65772e-06	5.0907e-10	0.192558		MGP	Sus scrofa matrix Gla protein (MGP), mRNA	A_72_P729913	1.78867e-07	0.00793596	6.57495e-07	-0.365879
OXCT1	succinyl-CoA:alpha-ketoacid coenzyme A transferase (OXCT)	gi|47522609|ref|NM_213938.1|	1.18283e-12	5.24799e-08	1.65813e-11	0.188141		ZFP106	zinc finger protein 106 homolog (mouse)	A_72_P368698	4.11027e-10	1.82364e-05	2.79315e-09	-0.36538
unknown	unknown	A_72_P785972	5.55112e-16	2.46292e-11	2.44095e-14	0.185453		SRSF9	serine/arginine-rich splicing factor 9	A_72_P363038	2.54334e-08	0.00112843	1.12181e-07	-0.364881
TBX3	Sus scrofa T-box 3, transcript variant 2 (TBX3), mRNA	A_72_P041196	1.08813e-09	4.82781e-05	6.63434e-09	0.182845		EEF1A1	unknown	A_72_P066381	8.88178e-15	3.94067e-10	2.53419e-13	-0.362917
unknown	unknown	A_72_P706296	1.05302e-08	0.000467202	5.05685e-08	0.173446		FRZB	Sus scrofa secreted frizzled-related protein 3-like (LOC100152419), mRNA	A_72_P690851	3.29799e-08	0.00146325	1.4176e-07	-0.362401
BP163762	BP163762 full-length enriched swine cDNA library, adult thymus Sus scrofa cDNA clone THY010087D07 5', mRNA sequence [BP163762]	A_72_P145166	4.44089e-16	1.97034e-11	2.0126e-14	0.170787		CECR1	Sus scrofa cat eye syndrome chromosome region, candidate 1 (CECR1), mRNA	A_72_P077896	1.3619e-08	0.000604247	6.37257e-08	-0.357588
GPX1	Sus scrofa glutathione peroxidase 1 (GPX1), mRNA	A_72_P564112	2.37058e-09	0.000105178	1.32784e-08	0.169646		EEF1A1	Sus scrofa hypothetical LOC100625358 (LOC100625358), miscRNA	A_72_P727574	1.7264e-13	7.65968e-09	3.16124e-12	-0.357221
unknown	unknown	A_72_P001526	9.7044e-08	0.00430565	3.76434e-07	0.161824		GCHFR	Sus scrofa GTP cyclohydrolase 1 feedback regulatory protein-like, transcript variant 2 (LOC100153745), mRNA	A_72_P228972	1.64321e-08	0.00072906	7.56208e-08	-0.355987
habp4	hyaluronan binding protein 4	O560	3.22227e-10	1.42966e-05	2.25214e-09	0.143818		RYBP	RING1 and YY1 binding protein	O4748	5.6563e-08	0.00250959	2.31192e-07	-0.352233
PPPDE2	PPPDE peptidase domain-containing protein 2 (Protein FAM152B)	A_72_P359998	9.14036e-10	4.05539e-05	5.67903e-09	0.143602		TMEM200A	Sus scrofa transmembrane protein 200A (TMEM200A), mRNA	A_72_P491433	1.32454e-10	5.87673e-06	1.02471e-09	-0.350507
LGALS3	Sus scrofa lectin, galactoside-binding, soluble, 3 (LGALS3), mRNA	A_72_P526562	1.40425e-07	0.00623039	5.26393e-07	0.130311		unknown	unknown	A_72_P380358	1.07319e-08	0.000476152	5.14481e-08	-0.34824
unknown	unknown	A_72_P252597	8.04852e-11	3.57097e-06	6.60801e-10	0.127379		IQSEC2	IQ motif and Sec7 domain 2	O14849	1.21306e-11	5.38212e-07	1.24904e-10	-0.346646
FAM162B	Sus scrofa UPF0389 protein C6orf189 homolog (LOC100152527), mRNA	A_72_P188321	9.91429e-14	4.39877e-09	1.95154e-12	0.122595		NLGN3	Sus scrofa neuroligin 3, transcript variant 1 (NLGN3), mRNA	A_72_P038956	2.52189e-10	1.11891e-05	1.8044e-09	-0.345364
PDRG1	p53 and DNA-damage regulated 1	A_72_P364623	3.49898e-10	1.55243e-05	2.42757e-09	0.120002		GNAT1	guanine nucleotide binding protein (G protein), alpha transducing activity polypeptide 1	O9853	1.99611e-11	8.85636e-07	1.93159e-10	-0.343821
unknown	unknown	A_72_P230047	3.75935e-08	0.00166795	1.59704e-07	0.118545		C9orf135	Sus scrofa uncharacterized protein C9orf135 homolog (LOC100514445), mRNA	A_72_P494466	4.6114e-11	2.04599e-06	4.04265e-10	-0.341509
unknown	unknown	A_72_P024176	1.97019e-10	8.74132e-06	1.45374e-09	0.113407		unknown	unknown	A_72_P030236	2.09696e-08	0.000930381	9.41776e-08	-0.340222
unknown	unknown	A_72_P105251	6.31741e-09	0.000280291	3.20113e-08	0.100013		EEF1A1	Sus scrofa eukaryotic translation elongation factor 1 alpha 1 (EEF1A1), mRNA	A_72_P724788	2.22045e-16	9.85168e-12	1.10569e-14	-0.339037
H2AFY	H2A histone family, member Y	CUST_326_PI427286967	4.01091e-10	1.77956e-05	2.73567e-09	0.0898499		POLA2	Sus scrofa polymerase (DNA directed), alpha 2 (70kD subunit) (POLA2), mRNA	A_72_P040666	5.65648e-11	2.50966e-06	4.84211e-10	-0.332883
Recql4	RecQ protein-like 4	O9639	4.86919e-08	0.00216036	2.0196e-07	0.0863575		NUP85	nucleoporin 85kDa	O9085	9.76837e-11	4.33403e-06	7.82316e-10	-0.331355
ADAMTS1	Sus scrofa ADAM metallopeptidase with thrombospondin type 1 motif, 1 (ADAMTS1), mRNA	A_72_P261392	1.11022e-16	4.92584e-12	6.02918e-15	0.0801835		RPL32	Sus scrofa ribosomal protein L32 (RPL32), mRNA	A_72_P758622	9.21485e-15	4.08845e-10	2.61243e-13	-0.331016
LOC100517743	unknown	A_72_P163076	8.03956e-10	3.56699e-05	5.061e-09	0.0662135		Gnpda2	glucosamine-6-phosphate deaminase 2	O11115	6.38519e-09	0.000283298	3.23179e-08	-0.329274
PHGDH	Sus scrofa phosphoglycerate dehydrogenase (PHGDH), mRNA	A_72_P634609	1.57017e-08	0.000696651	7.25376e-08	0.0655064		SEC23A	Rep: Protein transport protein Sec23B (SEC23-related protein B). - Takifugu rubripes, partial (3%) [TC613742]	A_72_P274164	1.22594e-10	5.43926e-06	9.56774e-10	-0.328215
unknown	unknown	A_72_P497677	2.8135e-11	1.2483e-06	2.61588e-10	0.0595719		NUP85	Sus scrofa nuclear pore complex protein Nup85-like (LOC100526070), mRNA	A_72_P266077	8.82374e-11	3.91492e-06	7.15446e-10	-0.327264
unknown	unknown	A_72_P075201	0	0	0	0.0168737		RPL6	Sus scrofa ribosomal protein L6 (RPL6), mRNA	A_72_P124171	1.00778e-11	4.47133e-07	1.05609e-10	-0.32703
gpD1	glycerol-3-phosphate dehydrogenase 1 (soluble)	O15018	5.26357e-12	2.33534e-07	5.96968e-11	0.0135436		unknown	unknown	A_72_P348313	8.0242e-10	3.56018e-05	5.05277e-09	-0.325912
Fam160b1	family with sequence similarity 160, member B1	O11534	2.91849e-09	0.000129488	1.60019e-08	0.00315532		IGFBP5	insulin-like growth factor binding protein 5	O9127	2.04218e-09	9.06076e-05	1.16358e-08	-0.325899
Fut1	fucosyltransferase 1 (galactoside 2-alpha-L-fucosyltransferase, H blood group)	O4166	9.99201e-16	4.43325e-11	4.03757e-14	0.0029353		RPL31	Sus scrofa 60S ribosomal protein L31-like (LOC100520127), mRNA	A_72_P294119	2.10942e-15	9.35909e-11	7.62141e-14	-0.324214
GPD1	Sus scrofa glycerol-3-phosphate dehydrogenase 1 (soluble) (GPD1), mRNA	A_72_P667123	0	0	0	0.00249454		CYCLT1	Sus scrofa CysLT1 receptor (CYCLT1), mRNA	A_72_P303304	2.10873e-09	9.35602e-05	1.19749e-08	-0.321688
								RPL7	Sus scrofa 60S ribosomal protein L7 mRNA	gi|45268970|gb|AY550040.1|	6.19201e-10	2.74727e-05	4.0036e-09	-0.320726
								atp6v0d1	ATPase, H+ transporting, lysosomal 38kDa, V0 subunit d1	O10518	1.56228e-09	6.93151e-05	9.16139e-09	-0.32004
								unknown	unknown	A_72_P123811	2.30146e-10	1.02111e-05	1.66495e-09	-0.316879
								unknown	unknown	A_72_P391738	3.52491e-09	0.000156393	1.89415e-08	-0.316772
								CSTB	unknown	A_72_P069781	1.11022e-16	4.92584e-12	6.02918e-15	-0.315804
								unknown	unknown	A_72_P307068	2.64233e-14	1.17235e-09	6.3542e-13	-0.313912
								EEF1A1	Sus scrofa elongation factor 1-alpha 1-like (LOC100626083), mRNA	A_72_P729375	2.44249e-15	1.08368e-10	8.58024e-14	-0.313715
								TRAFD1	TRAF-type zinc finger domain containing 1	A_72_P010641	1.85283e-08	0.000822063	8.42882e-08	-0.311649
								CSTF2	Sus scrofa cleavage stimulation factor subunit 2-like, transcript variant 1 (LOC100515986), mRNA	A_72_P013761	3.69095e-11	1.6376e-06	3.31632e-10	-0.309618
								pmm1	phosphomannomutase 1	O8487	1.57191e-10	6.97426e-06	1.19035e-09	-0.308858
								CA780853	MPL384_7_O09 MPL Sus scrofa cDNA clone pSPORT1 5', mRNA sequence [CA780853]	A_72_P164731	3.61933e-14	1.60582e-09	8.26466e-13	-0.306029
								MTCH1	mitochondrial carrier homolog 1 (C. elegans)	O14362	4.323e-09	0.000191803	2.27551e-08	-0.304321
								RPS20	Sus scrofa ribosomal protein S20 (RPS20), mRNA	A_72_P743586	4.53992e-12	2.01427e-07	5.26057e-11	-0.303092
								MVP	unknown	A_72_P007821	4.01029e-08	0.00177929	1.69472e-07	-0.299394
								C14orf135	Sus scrofa pecanex-like protein C14orf135-like (LOC100155212), mRNA	A_72_P197902	1.02356e-11	4.54133e-07	1.07183e-10	-0.298633
								TUBA3E	Sus scrofa tubulin alpha-3 chain-like (LOC100510930), mRNA	A_72_P488854	6.85393e-08	0.00304095	2.7505e-07	-0.29817
								RPS20	Sus scrofa ribosomal protein S20 (RPS20), mRNA	A_72_P731928	2.35948e-08	0.00104685	1.04832e-07	-0.294466
								unknown	unknown	A_72_P334053	3.61851e-08	0.00160546	1.54238e-07	-0.293819
								unknown	unknown	A_72_P134181	5.98512e-11	2.65548e-06	5.0881e-10	-0.293448
								RPS20	Sus scrofa ribosomal protein S20 (RPS20), mRNA	A_72_P751770	2.54575e-09	0.00011295	1.41564e-08	-0.293256
								EEF1A1	Sus scrofa hypothetical LOC100625358 (LOC100625358), miscRNA	A_72_P729083	3.65263e-14	1.6206e-09	8.30226e-13	-0.291395
								POFUT1	Sus scrofa mRNA, clone:OVRM10127D07, expressed in ovary. [AK235941]	A_72_P561349	2.78212e-08	0.00123437	1.21637e-07	-0.291091
								unknown	unknown	A_72_P130071	2.08056e-13	9.23102e-09	3.72069e-12	-0.290952
								XM_001925845.2	unknown	A_72_P111366	2.69103e-08	0.00119396	1.1812e-07	-0.283885
								CLK2	CDC-like kinase 2	O9550	3.28519e-09	0.000145757	1.7784e-08	-0.280567
								med4	mediator complex subunit 4	O14483	5.45258e-11	2.4192e-06	4.68928e-10	-0.27841
								Dnajb14	DnaJ (Hsp40) homolog, subfamily B, member 14	O11571	1.94137e-10	8.61347e-06	1.43534e-09	-0.274701
								ACTC1	Sus scrofa actin, alpha, cardiac muscle 1 (ACTC1), mRNA	A_72_P751785	1.95953e-09	8.69404e-05	1.12123e-08	-0.2712
								RPL6	ribosomal protein L6	CUST_396_PI427286967	2.1032e-09	9.33146e-05	1.19472e-08	-0.270436
								KIAA0753	KIAA0753	O11304	1.35908e-07	0.00602996	5.11057e-07	-0.263761
								SNAPC5	Sus scrofa snRNA-activating protein complex subunit 5-like, transcript variant 2 (LOC100157710), mRNA	A_72_P194702	9.95469e-08	0.0044167	3.85032e-07	-0.260734
								GBP1	Sus scrofa guanylate binding protein 1, interferon-inducible (GBP1), mRNA	A_72_P296689	3.69349e-09	0.000163873	1.97389e-08	-0.260021
								TJAP1	tight junction associated protein 1 (peripheral)	O4805	2.87659e-12	1.27628e-07	3.55214e-11	-0.254284
								XM_003357800	Sus scrofa spindle and kinetochore-associated protein 3-like (LOC100623356), mRNA	A_72_P018051	5.64023e-10	2.50246e-05	3.67885e-09	-0.252933
								C1orf198	unknown	A_72_P207342	8.89671e-09	0.000394729	4.3415e-08	-0.248862
								Arf1	ADP-ribosylation factor 1	O522	2.73107e-08	0.00121172	1.19664e-07	-0.243582
								B2M	Sus scrofa beta-2-microglobulin (B2M), mRNA	A_72_P441589	3.15578e-08	0.00140016	1.36109e-07	-0.243084
								TCEA1	transcription elongation factor A (SII), 1 pseudogene 2	O2247	5.2933e-08	0.00234853	2.18042e-07	-0.240339
								unknown	unknown	A_72_P093556	1.16733e-09	5.1792e-05	7.05709e-09	-0.238678
								TMEM30B	transmembrane protein 30B	A_72_P336623	2.66454e-15	1.1822e-10	9.23595e-14	-0.237899
								BP160957	BP160957 full-length enriched swine cDNA library, adult thymus Sus scrofa cDNA clone THY010092B04 5', mRNA sequence [BP160957]	A_72_P370843	2.88036e-12	1.27796e-07	3.55581e-11	-0.23742
								IGF2	Sus scrofa mRNA, clone:LVRM10150D02, expressed in liver. [AK233453]	A_72_P376458	5.50321e-10	2.44166e-05	3.59915e-09	-0.23599
								PAK1	p21 protein (Cdc42/Rac)-activated kinase 1	A_72_P430329	1.4585e-07	0.00647107	5.44565e-07	-0.235849
								unknown	unknown	OTTSUST00000000570	3.17866e-09	0.000141031	1.72599e-08	-0.235566
								RNF111	Sus scrofa ring finger protein 111 (RNF111), mRNA	A_72_P506998	3.57711e-09	0.000158709	1.91933e-08	-0.234569
								RPS19BP1	ribosomal protein S19 binding protein 1	O10542	1.16351e-09	5.16228e-05	7.03883e-09	-0.232352
								CSTB	Sus scrofa cystatin B (stefin B) (CSTB), mRNA	A_72_P414323	8.09997e-12	3.59379e-07	8.70589e-11	-0.232123
								asnS	asparagine synthetase	O91	8.96181e-10	3.97618e-05	5.57669e-09	-0.226745
								GOLGA5	Sus scrofa golgin subfamily A member 5-like (LOC100151911), mRNA	A_72_P363723	7.67314e-08	0.00340442	3.04564e-07	-0.221871
								XPO5	PREDICTED: Sus scrofa exportin-5-like (LOC100521098), mRNA [XM_003128424]	A_72_P266422	5.56943e-12	2.47105e-07	6.26851e-11	-0.219095
								Arf1	ADP-ribosylation factor 1	A_72_P275924	4.12074e-11	1.82829e-06	3.65585e-10	-0.215003
								unknown	unknown	A_72_P356703	7.90503e-10	3.5073e-05	4.9848e-09	-0.214579
								PRPS2	Sus scrofa ribose-phosphate pyrophosphokinase 2-like, transcript variant 1 (LOC100510993), mRNA	A_72_P408258	1.71441e-07	0.00760649	6.32575e-07	-0.213524
								CDK9	cyclin-dependent kinase 9	O9167	8.65041e-12	3.83802e-07	9.21492e-11	-0.210342
								MFAP4	microfibrillar-associated protein 4 (MFAP4)	gi|28576857|gb|CB285903.1|CB285903	8.07361e-09	0.00035821	3.98232e-08	-0.20874
								unknown	unknown	A_72_P577064	1.42619e-10	6.32772e-06	1.09438e-09	-0.207839
								unknown	unknown	A_72_P403963	3.03028e-09	0.000134448	1.65372e-08	-0.206933
								CDK2	Sus scrofa cyclin-dependent kinase-2 alpha (LOC100154715), mRNA	A_72_P661793	8.46378e-09	0.000375521	4.15354e-08	-0.20679
								ZDHHC16	Sus scrofa Abl-philin 2, transcript variant 2 (LOC100152371), mRNA	A_72_P490000	1.11022e-16	4.92584e-12	6.02918e-15	-0.205732
								AEBP2	Sus scrofa zinc finger protein AEBP2-like (LOC100522805), mRNA	A_72_P296789	1.99335e-08	0.000884408	9.00711e-08	-0.202438
								MYL12	Sus scrofa myosin regulatory light chain 2 protein (LOC733637), mRNA	A_72_P726603	3.46101e-12	1.53558e-07	4.14574e-11	-0.202188
								rasgrp3	RAS guanyl releasing protein 3 (calcium and DAG-regulated)	O9497	1.46212e-07	0.00648712	5.45824e-07	-0.197345
								MOS	Sus scrofa v-mos Moloney murine sarcoma viral oncogene homolog (MOS), mRNA	A_72_P146921	0	0	0	-0.196797
								CBR1	Sus scrofa carbonyl reductase 1 (CBR1), mRNA	A_72_P146631	7.32747e-15	3.25105e-10	2.1573e-13	-0.190731
								MLEC	malectin	CUST_514_PI427286967	3.91592e-08	0.00173741	1.65752e-07	-0.190146
								unknown	Sus scrofa mRNA, clone:OVRM10059H03, expressed in ovary. [AK235229]	A_72_P763050	0	0	0	-0.185132
								CPED1	Sus scrofa uncharacterized protein C7orf58-like (LOC100511847), mRNA	A_72_P079591	4.73011e-10	2.09865e-05	3.15635e-09	-0.181916
								TMEM87A	Sus scrofa MGC142736 protein (LOC100154984), mRNA	A_72_P507773	1.4806e-07	0.00656913	5.52213e-07	-0.181355
								LOC100153939	unknown	A_72_P164151	1.46451e-08	0.000649772	6.80674e-08	-0.177499
								SNX1	sorting nexin 1	A_72_P164951	1.47798e-07	0.00655749	5.51374e-07	-0.177003
								MAP7	microtubule-associated protein 7	O710	3.38821e-09	0.000150328	1.82607e-08	-0.176461
								PSMB10	proteasome beta 10 subunit (PSMB10)	gi|113205703|ref|NM_001044565.1|	1.41478e-09	6.27708e-05	8.38509e-09	-0.175283
								PTN	pleiotrophic factor beta (PTF-BETA)	gi|47523731|ref|NM_214336.1|	2.21782e-09	9.84003e-05	1.25159e-08	-0.174967
								IFT122	Sus scrofa intraflagellar transport 122 homolog (Chlamydomonas) (IFT122), partial mRNA	A_72_P210692	6.19303e-10	2.74772e-05	4.00368e-09	-0.174154
								PHGDH	Sus scrofa novel protein similar to vertebrate phosphoglycerate dehydrogenase (PHGDH) (LOC100156167), partial mRNA	A_72_P440266	1.08537e-09	4.81555e-05	6.62023e-09	-0.171093
								Tceal1	transcription elongation factor A (SII)-like 1	O8024	9.29715e-10	4.12496e-05	5.76998e-09	-0.170815
								ZC3H14	Sus scrofa zinc finger CCCH-type containing 14, transcript variant 1 (ZC3H14), mRNA	A_72_P642237	1.71022e-08	0.000758791	7.83533e-08	-0.166535
								DN115185	1114619 MARC 4PIG Sus scrofa cDNA 5', mRNA sequence [DN115185]	A_72_P168401	7.62644e-09	0.00033837	3.78862e-08	-0.165573
								SNX27	sorting nexin family member 27	O12169	2.31107e-11	1.02538e-06	2.19991e-10	-0.164505
								PSMB10	Sus scrofa proteasome (prosome, macropain) subunit, beta type, 10 (PSMB10), mRNA	A_72_P003971	5.63352e-10	2.49948e-05	3.67517e-09	-0.162429
								CARS2	cysteinyl-tRNA synthetase 2, mitochondrial (putative)	A_72_P153091	2.77228e-09	0.000123001	1.52853e-08	-0.161836
								C1QTNF6	C1q and tumor necrosis factor related protein 6	gi|115547223|dbj|AK234596.1|	1.08021e-07	0.00479269	4.13945e-07	-0.157734
								taldo1	transaldolase 1	O2035	5.18951e-10	2.30248e-05	3.42326e-09	-0.156154
								MIA	melanoma inhibitory activity	1001448449	1.47854e-08	0.000655996	6.86692e-08	-0.15612
								PLAGL1	pleiomorphic adenoma gene-like 1	O12865	7.99361e-15	3.5466e-10	2.312e-13	-0.153243
								Ptn	Sus scrofa pleiotrophic factor beta (PTF-BETA), mRNA	A_72_P051326	2.59155e-09	0.000114982	1.43871e-08	-0.151636
								unknown	unknown	A_72_P157576	1.7106e-08	0.00075896	7.83564e-08	-0.146543
								IFT57	Sus scrofa intraflagellar transport protein 57 homolog (LOC100519335), mRNA	A_72_P335618	7.75958e-08	0.00344277	3.0761e-07	-0.143594
								unknown	unknown	A_72_P266482	7.22014e-08	0.00320343	2.87949e-07	-0.1396
								unknown	unknown	A_72_P246057	1.06713e-10	4.73462e-06	8.44865e-10	-0.1234
								KCTD15	unknown	A_72_P073641	1.53463e-08	0.000680885	7.10736e-08	-0.12057
								NIPSNAP1	Sus scrofa nipsnap homolog 1, transcript variant 1 (LOC100152826), mRNA	A_72_P780364	2.28652e-09	0.000101448	1.28611e-08	-0.113905
								ISG12(A)	Sus scrofa putative ISG12(a) protein (ISG12(A)), mRNA	A_72_P031471	4.8098e-08	0.00213401	1.99739e-07	-0.113344
								POGLUT1	930730 MARC 4PIG Sus scrofa cDNA 5', mRNA sequence [CK460452]	A_72_P410623	0	0	0	-0.0908909
								SMPD3	Sus scrofa sphingomyelin phosphodiesterase 3-like (LOC100518128), mRNA	A_72_P228687	1.03506e-07	0.00459234	3.98467e-07	-0.0839404
								unknown	unknown	A_72_P383948	3.56382e-13	1.58119e-08	5.92651e-12	-0.0693131
								FUT1	Sus scrofa fucosyltransferase 1 (galactoside 2-alpha-L-fucosyltransferase, H blood group) (FUT1), mRNA	A_72_P146581	8.16014e-14	3.62049e-09	1.64868e-12	-0.0687256
								TMEM199	unknown	A_72_P209982	3.67333e-09	0.000162978	1.96525e-08	-0.0612417
								C5orf23	unknown	A_72_P201717	3.69759e-08	0.00164055	1.57306e-07	-0.0598219
								L1cam	L1 cell adhesion molecule	O11286	7.06566e-08	0.00313489	2.82448e-07	-0.0593304
								RASGRP3	Sus scrofa ras guanyl-releasing protein 3-like (LOC100626840), mRNA	A_72_P371588	2.68452e-13	1.19107e-08	4.62371e-12	-0.0542956
								FUT1	Sus scrofa alpha-1,2-fucosyltransferase (FUT1)	gi|47522951|ref|NM_214068.1|	1.33227e-15	5.91101e-11	5.18055e-14	-0.0496253
								CHRM1	cholinergic receptor, muscarinic 1	O8115	9.58181e-09	0.000425126	4.64669e-08	-0.0480671
								gtf3c5	general transcription factor IIIC, polypeptide 5, 63kDa	O12414	2.69939e-11	1.19766e-06	2.52193e-10	-0.0464165
								CHRM1	Sus scrofa cholinergic receptor, muscarinic 1 (CHRM1), mRNA	A_72_P035766	9.92924e-08	0.0044054	3.84248e-07	-0.0430858
								GPD1	Sus scrofa glycerol-3-phosphate dehydrogenase 1 (soluble) (GPD1), mRNA	A_72_P662126	0	0	0	-0.0423055
								S100A4	Sus scrofa protein S100-A4-like, transcript variant 2 (LOC100156358), mRNA	A_72_P143901	4.13611e-10	1.83511e-05	2.80855e-09	-0.0339428
								ST6GALNAC6	ST6 (alpha-N-acetyl-neuraminyl-2,3-beta-galactosyl-1,3)-N-acetylgalactosaminide alpha-2,6-sialyltransferase 6	O11050	2.22045e-16	9.85168e-12	1.10569e-14	-0.0181068
								unknown	unknown	A_72_P374318	1.93471e-09	8.58393e-05	1.10775e-08	-0.0171442
								unknown	unknown	A_72_P307613	2.06057e-13	9.14235e-09	3.69388e-12	-0.0164738
								RHOQ	ras homolog gene family, member Q	A_72_P183791	1.04568e-10	4.63947e-06	8.2981e-10	-0.0111925
								PSMB10	unknown	A_72_P024281	5.2199e-10	2.31597e-05	3.43938e-09	-0.0100197
								SAMD12	Rep: Conserved expressed protein - Cryptococcus neoformans (Filobasidiella neoformans), partial (3%) [TC531197]	A_72_P340293	2.00108e-09	8.87839e-05	1.14309e-08	-0.00841297
								unknown	unknown	A_72_P724813	0	0	0	-0.000223005
