# Supplementary material for: Muscle transcriptomic investigation of late fetal development identifies candidate genes for piglet maturity
Source: BMC Genomics. 2014 Sep 17;15(1):797. doi: 10.1186/1471-2164-15-797 (PMC4287105; doi:10.1186/1471-2164-15-797)
Supplement: Supplementary file 2 — Additional file 2: Complete list of enriched GO (Biological Process (BP), Molecular Function (MF) and Cellular Component (CC)) at day 90 '.xlsx’ file. The file gives the GO items, the corresponding functions, the classes of ontology, the lists of genes, the numbers of genes in the input lists and the reference lists and p-values (unadjusted and FDR). (XLSX 30 KB) [file 12864_2014_6780_MOESM2_ESM.xlsx]

## Sheet: Sheet1
ADDITIONAL FILE 2
Complete list of enriched Gene Ontology (BP, MF and CC) at day 90
Items	Function	Ontology	List of genes	Number of genes in the input list with the annotation (size of reference 400)	Number of genes in the reference list with the annotation (size of reference 34208)	P-value
						Unadjusted	FDR
GO:0007155	cell adhesion	BP	CD4,CTNNA3,LOXL2,COL7A1,CADM1,COL21A1,EMILIN1,COL6A3,MEGF10,SEMA4D,DPP4,CLDN10,LAMB2,FLRT2,SRPX,EMILIN2,FBLN7,ADA,CD9,THBS3,COL15A1,NCAM1,CDH13,ITGA9,COL16A1,COL20A1,CTNND1,TRIP6,PCDH18,CDH12,CLDN11,VCAN,CXCL12,TPBG,TNXB,PTPRF,POSTN,LSAMP,COL12A1,CHST10,TYRO3,ITGB1,CDH11	43	556	1.40657e-22	7.98226e-21
GO:0007275	multicellular organismal development	BP	FYN,STMN1,TCF12,PRELID1,MGP,NES,KLF3,CITED1,CADM1,FRZB,DYNC2H1,SLIT3,HES6,IGF2,SEMA4D,DLK1,LBH,GLIS2,GPSM1,PDCD1,CENPF,ENC1,DCLK1,MESP1,CCBE1,VEGFC,COL15A1,CREM,PCOLCE,WNT2B,DMBT1,EGFR,MDK,ADAMTS9,VCAN,KDR,CIT,CSPG4,ITGB1	39	945	1.26199e-11	2.20363e-10
GO:0008285	negative regulation of cell proliferation	BP	EMP3,FRZB,SOX4,CDKN2B,DLC1,GDF11,FABP7,IGFBP6,CD9,SMAD2,CDH13,TGFB3,S100A11,TIMP2,MEG3,PTPRF,TES,CDK6,ETS1,PTPRJ,ITGB1	21	341	8.40384e-10	1.00404e-08
GO:0007399	nervous system development	BP	STMN1,FGF11,TCF12,DPYSL3,GFRA1,SLIT3,HES6,GDF11,SEMA4D,NAB2,GLIS2,ATXN3,GPSM1,FABP7,ENC1,DCLK1,FNBP1,JUP,CRIM1,MDK,PTPRF,LSAMP,CIT	23	410	8.05249e-10	1.01551e-08
GO:0030154	cell differentiation	BP	STMN1,TCF12,MGP,CITED1,CADM1,FRZB,SLIT3,HES6,SEMA4D,GLIS2,EXT2,GPSM1,SH2B3,CENPF,DCLK1,VEGFC,COL15A1,CREM,DMBT1,PEG10,MDK,MEG3,NFATC4,CIT,CSPG4	25	520	3.45987e-09	3.73995e-08
GO:0007596	blood coagulation	BP	FYN,MAFG,SHC1,ATP2B4,SPARC,SH2B3,KIFC1,ITPR1,GUCY1B3,CD9,VEGFC,IRF1,KIF4A,FLNA,TGFB3,PIK3R3,GNAI3,GNAS,ANXA5,TIMP1,PTPRJ,ITGB1	22	457	2.98936e-08	2.60994e-07
GO:0007411	axon guidance	BP	FYN,EZR,DPYSL3,FGFR1,GFRA1,COL6A3,COL4A1,SLIT3,SEMA4D,COL5A2,CDK5R1,NCAM1,KIF4A,ITGA9,EGFR,YWHAB,MEG3,ITGB1	18	307	2.90432e-08	2.63712e-07
GO:0008284	positive regulation of cell proliferation	BP	CD81,SHC1,HCLS1,FGFR1,SOX4,FGFR4,IGF2,DPP4,VEGFC,FGF7,RAC2,EGFR,CTSH,TIMP1,MARCKSL1,KDR,ODC1,ETS1,ITGB1	19	361	6.64311e-08	5.02662e-07
GO:0007165	signal transduction	BP	STMN1,CD4,FGF11,TNFRSF1A,PDIA3,DLC1,RAP2B,ABR,SPARC,IL1RAPL2,EXT2,ARHGAP11A,GPSM1,IGFBP6,PDCD1,ARL2BP,ITPR1,CCL22,VEGFC,COL15A1,CREM,SYDE1,FGF7,S100A11,IGSF1,EGFR,FST,CXCL14,GNAI3,ANXA5,MDK,SRI,CXCL12,TNXB,TYRO3,RAP2A,ODZ4	37	1176	6.2108e-08	5.22167e-07
GO:0001501	skeletal system development	BP	CHRD,FRZB,FGFR1,SOX4,IGF2,GDF11,COL5A2,ANXA2,FBN1,POSTN,COL12A1,CDH11	12	134	6.48302e-08	5.25588e-07
GO:0007568	aging	BP	SERPINA7,ADH5,LOXL2,SHC1,PTGS1,ADA,TSPO,TGFB3,TOP2A,DCN,TIMP1	11	114	1.06798e-07	7.57596e-07
GO:0016338	calcium-independent cell-cell adhesion	BP	CADM1,CLDN6,CLDN4,CLDN10,CLDN5,CLDN11	6	22	1.56812e-07	1.04695e-06
GO:0045892	negative regulation of transcription, DNA-dependent	BP	YWHAQ,CITED1,UBE2I,HMGB2,GLIS2,CDK5R1,CENPF,ZHX1,EZH2,MESP1,SMAD2,YWHAB,ATP8B1,BAHD1,HEY2,BASP1,MEG3,RBM15B,COMMD7	19	401	3.35837e-07	2.11764e-06
GO:0030336	negative regulation of cell migration	BP	CHRD,DPYSL3,DLC1,RAP2B,ABR,NISCH,RAP2A,PTPRJ	8	62	6.35033e-07	3.89602e-06
GO:0030168	platelet activation	BP	FYN,ATP2B4,SPARC,ITPR1,GUCY1B3,CD9,VEGFC,FLNA,TGFB3,PIK3R3,GNAI3,GNAS,TIMP1,TYRO3	14	234	7.93306e-07	4.61745e-06
GO:0034329	cell junction assembly	BP	CADM1,COL17A1,JUP,CDH13,FLNA,CTNND1,CDH12,ITGB1,CDH11	9	90	1.14502e-06	6.49798e-06
GO:0007420	brain development	BP	CKB,NES,CITED1,CADM1,FRZB,ARF4,ABR,CDK5R1,CD9,TMEM132A,TSPAN2,PCDH18	12	179	1.489e-06	8.24398e-06
GO:0051301	cell division	BP	SPC25,UBE2I,HAUS1,CDK7,CENPF,KIFC1,NUSAP1,CKS2,GNAI3,SGOL2,ASPM,SPC24,CDK6,SGOL1,CIT	15	286	1.68278e-06	9.09505e-06
GO:0030199	collagen fibril organization	BP	LUM,COL14A1,COL5A2,ANXA2,COL12A1,SERPINH1	6	32	1.72526e-06	9.10778e-06
GO:0034332	adherens junction organization	BP	CADM1,JUP,CDH13,CTNND1,CDH12,CDH11	6	33	2.08794e-06	1.07718e-05
GO:0016337	cell-cell adhesion	BP	CTNNA3,SHC1,COL14A1,JUP,EGFR,CTNND1,CDH12,CDH11	8	74	2.50538e-06	1.23635e-05
GO:0030335	positive regulation of cell migration	BP	SEMA4D,MYLK,CDH13,EGFR,TRIP6,CTSH,KDR,ETS1,ITGB1	9	105	4.17677e-06	1.93495e-05
GO:0045216	cell-cell junction organization	BP	CADM1,JUP,CDH13,TGFB3,CTNND1,CDH12,CDH11	7	58	5.1042e-06	2.31731e-05
GO:0007059	chromosome segregation	BP	SPC25,UBE2I,HJURP,CENPF,TOP2A,SGOL2,SGOL1	7	59	5.7335e-06	2.55197e-05
GO:0001666	response to hypoxia	BP	SHC1,TNFRSF1A,DPP4,ADA,ITPR1,TGFB3,SDC2,IL18,ETS1,HSP90B1,KCNA5	11	175	7.53939e-06	3.29124e-05
GO:0050731	positive regulation of peptidyl-tyrosine phosphorylation	BP	CD81,CD4,IGF2,SEMA4D,FGF7,CSPG4,ITGB1	7	62	8.02038e-06	3.43514e-05
GO:0044419	interspecies interaction between organisms	BP	KRT19,FYN,CD81,CD4,UBE2I,KPNA2,DYNLL1,DMBT1,VIM,PSIP1,KDR,CUL7,RBM15B,TSPAN7,ITGB1	15	328	8.86085e-06	3.72484e-05
GO:0009611	response to wounding	BP	CD81,CTSB,FGF7,DMBT1,MDK,VCAN,ETS1	7	65	1.10174e-05	4.38762e-05
GO:0042060	wound healing	BP	SPARC,ITGA9,TGFB3,FGF7,SDC2,DCN,TIMP1	7	68	1.48874e-05	5.82662e-05
GO:0035556	intracellular signal transduction	BP	STMN1,DEPDC5,SHC1,HCLS1,UNC13A,ABR,SH2B3,DCLK1,GUCY1B3,SMAD2,DEPDC1B,CIT,STMN2,CSPG4	14	303	1.5682e-05	6.0336e-05
GO:0001525	angiogenesis	BP	SHC1,FGFR1,COL4A1,PLXDC1,ANXA2,VEGFC,COL15A1,IL18,KDR,CSPG4	10	160	2.05111e-05	7.50972e-05
GO:0030324	lung development	BP	RBP4,MGP,SPARC,SMAD2,FGF7,GPC3,IL18	7	75	2.84175e-05	9.77389e-05
GO:0000278	mitotic cell cycle	BP	SPC25,SFI1,CDKN2B,SKP2,APITD1,CDK7,DYNLL1,CENPF,DBF4,SGOL2,SPC24,CDK6,SGOL1	13	304	6.92329e-05	0.00022135
GO:0007264	small GTPase mediated signal transduction	BP	YWHAQ,ARF4,DLC1,RAP2B,ABR,ARHGAP11A,SYDE1,RAC2,YWHAB,RAB8B,DEPDC1B,RAP2A,ARL3	13	312	8.98736e-05	0.00027947
GO:0007507	heart development	BP	RBP4,SHC1,KCNJ8,SOX4,SPARC,FBN1,SRI,VCAN,PTPRJ	9	156	9.83272e-05	0.000301625
GO:0001503	ossification	BP	MGP,IGF2,SPARC,EXT2,EGFR,CDH11	6	64	0.00010417	0.000311138
GO:0000087	M phase of mitotic cell cycle	BP	SPC25,APITD1,CENPF,MPHOSPH9,SGOL2,SPC24,SGOL1	7	95	0.000129557	0.000367618
GO:0007565	female pregnancy	BP	CLDN4,IRF1,COL16A1,TGFB3,GNAS,ETS1	6	72	0.000200704	0.000523676
GO:0031295	T cell costimulation	BP	FYN,CD4,DPP4,CCL21,PDCD1,PIK3R3	6	75	0.000251178	0.000640645
GO:0002576	platelet degranulation	BP	SPARC,CD9,VEGFC,FLNA,TGFB3,TIMP1	6	79	0.000333425	0.000813844
GO:0000236	mitotic prometaphase	BP	SPC25,APITD1,CENPF,SGOL2,SPC24,SGOL1	6	85	0.000494738	0.0011344
GO:0007018	microtubule-based movement	BP	TUBB1,DYNC2H1,KIFC1,DNAL4,KIF4A,TUBE1	6	90	0.000670756	0.00140983
GO:0030036	actin cytoskeleton organization	BP	DLC1,ABR,ATXN3,DYNLL1,RAC2,NISCH,TNXB	7	128	0.000798214	0.00164722
GO:0007517	muscle organ development	BP	SGCE,TCF12,COL6A3,MYH3,CENPF,SRI	6	94	0.000843614	0.00172523
GO:0042493	response to drug	BP	FYN,SERPINA7,NES,IGF2,CENPF,VEGFC,SS18,TSPO,TOP2A,GNAS,ITGB1	11	301	0.000915386	0.00183887
GO:0007156	homophilic cell adhesion	BP	CADM1,CDH13,PCDH18,CDH12,PTPRF,ITGB1,CDH11	7	133	0.000999676	0.00199058
GO:0032496	response to lipopolysaccharide	BP	ADH5,CITED1,KCNJ8,TNFRSF1A,ABR,SPARC,DCN	7	136	0.00113849	0.00220887
GO:0008283	cell proliferation	BP	CD81,CITED1,TACC3,SKP2,NAB2,CDK7,CDK5R1,CENPF,TSPO,EGFR,CKS2	11	312	0.00122136	0.00232983
GO:0043065	positive regulation of apoptotic process	BP	FRZB,SOX4,PDIA3,CAPN10,TSPO,TOP2A,ANXA5,ITGB1	8	178	0.00123924	0.00234424
GO:0008286	insulin receptor signaling pathway	BP	SHC1,FGFR1,FGFR4,IGF2,FGF7,PIK3R3,YWHAB	7	139	0.00129199	0.0023844
GO:0009887	organ morphogenesis	BP	IGF2,GDF11,VEGFC,TGFB3,GPC3,DCN	6	102	0.00129059	0.00240135
GO:0045893	positive regulation of transcription, DNA-dependent	BP	CITED1,SOX4,TRIP4,HMGB2,LBH,GLIS2,CDK7,AFAP1L2,MESP1,SMAD2,TGFB3,MDK,MEG3,ETS1	14	468	0.00136949	0.00250704
GO:0006457	protein folding	BP	TUBB1,PDIA6,PDIA3,GANAB,FKBP10,DNAJC9,MESDC2,HSP90B1	8	182	0.00142726	0.0025919
GO:0009615	response to virus	BP	STMN1,DCLK1,CCL22,DMBT1,CXCL12,ODC1,CDK6	7	144	0.0015833	0.00280788
GO:0007049	cell cycle	BP	UBE2I,HAUS1,HJURP,PRC1,KIFC1,NUSAP1,CKS2,GNAI3,ASPM,CDK6,RGS2,CIT,ARL3	13	435	0.00202303	0.00340169
GO:0000086	G2/M transition of mitotic cell cycle	BP	NES,SFI1,CDKN2B,SKP2,CDK7,DYNLL1	6	115	0.00237683	0.00396721
GO:0006915	apoptotic process	BP	PPM1F,TJP2,CITED1,CADM1,BNIP1,HMGB2,MAGED1,ABR,DYNLL1,PDCD1,TSPO,NISCH,VIM,YWHAB,PEG10	15	594	0.00468025	0.00722733
GO:0043066	negative regulation of apoptotic process	BP	NES,FGFR1,SOX4,ADA,EGFR,CTSH,TIMP1,CXCL12,KDR	9	272	0.00500348	0.00767426
GO:0006805	xenobiotic metabolic process	BP	SULT2A1,SULT1A1,PTGS1,GSTM1,NAT1,ALDH2	6	136	0.00541764	0.00825373
GO:0005576	extracellular region	CC	OGN,SERPINA7,ABI3BP,RBP4,LUM,MGP,CHRD,LOXL2,COL7A1,ADPGK,FRZB,FGFR1,ZP2,COL21A1,MFAP5,TNFRSF1A,FGFR4,EMILIN1,COL6A3,COL4A1,SLIT3,IGF2,PRRG1,PLXDC1,GDF11,DPP4,COL14A1,LAMB2,SPARC,COL5A2,MATN2,FNDC1,CCL21,IGFBP6,EMILIN2,FBLN7,C4ORF48,ANXA2,CCBE1,CCL22,THBS3,VEGFC,COL17A1,COL15A1,NCAM1,CRIM1,GFOD2,FLNA,PCOLCE,WNT2B,COL16A1,NXPH2,CTSB,TGFB3,FGF7,GPC3,IGSF1,DMBT1,EGFR,COL20A1,FST,CXCL14,SCT,DCN,IL18,G…	83	1913	1.53418e-25	3.48258e-23
GO:0005737	cytoplasm	CC	RNF182,STMN1,RBP5,SULT2A1,LIMA1,SGCE,CKB,NES,PKIA,HMGN1,CTNNA3,YWHAQ,TUBB1,ADH5,ISYNA1,TJP2,SHC1,EZR,CITED1,HCLS1,PGD,TACC3,FRZB,DPYSL3,FGFR1,UBE2I,SDPR,COL21A1,SOX4,DYNC2H1,UNC13A,FGFR4,TRIP4,SFI1,ARF4,MYH3,CDKN2B,SULT1A1,HAUS1,PLXDC1,KPNA2,BNIP1,DLC1,HMGB2,GSTM3,HJURP,PTGS1,LBH,MAGED1,DTX1,SPARC,GLIS2,ATXN3,FNDC1,GPSM1,CDK7,HEBP2,FABP7,DYNLL1,IGFBP6,CDK5R1,CTNNBIP1,ARL2BP,LPIN2,CENPF,PRC1,ENC1,…	145	5302	1.40988e-24	1.60022e-22
GO:0005615	extracellular space	CC	OGN,SERPINA7,ABI3BP,RBP4,LUM,MGP,CHRD,LOXL2,SULF2,FRZB,DPYSL3,TNFRSF1A,COL6A3,SLIT3,IGF2,GDF11,SEMA4D,HMGB2,COL14A1,DLK1,SPARC,CCL21,IGFBP6,ADA,CCL22,VEGFC,COL15A1,FAP,CDH13,PCOLCE,WNT2B,CTSB,TGFB3,FGF7,GPC3,EGFR,COL20A1,CXCL14,DCN,IL18,CTSH,ADAMTS9,CTSK,FBN1,VCAN,CXCL12,TNXB,FSTL1,COL12A1	49	784	1.33079e-21	6.04178e-20
GO:0031012	extracellular matrix	CC	OGN,ABI3BP,LUM,MGP,ZP2,COL21A1,EMILIN1,COL6A3,COL14A1,LAMB2,SPARC,COL5A2,MATN2,COL15A1,PCOLCE,TGFB3,DCN,FBN1,VCAN,TNXB,POSTN,BGN,COL12A1	23	146	1.95384e-19	7.39202e-18
GO:0005886	plasma membrane	CC	FYN,CD81,CD4,LIMA1,SLCO2B1,CLCN5,B4GALNT1,PDIA6,TJP2,SHC1,EZR,HCLS1,KCNJ8,CADM1,FGFR1,ZP2,SDPR,CLDN6,GFRA1,DYNC2H1,UNC13A,FGFR4,ATP2B4,TTYH2,CLDN4,ARF4,MEGF10,PLXDC1,SEMA4D,DPP4,CLDN10,PTGS1,MAGED1,ABR,FNDC1,GPSM1,DYNLL1,CDK5R1,PMEPA1,PDCD1,PRC1,CAPN10,ADA,ANXA2,AFAP1L2,FNBP1,ITPR1,CD9,DNAL4,COL17A1,NCAM1,FXYD6,JUP,CRIM1,FAP,FAM127A,CDH13,FLNA,ITGA9,WNT2B,TGFB3,GPC3,HOMER2,CAMK2N1,EGFR,CTNND1,NIS…	102	3575	7.71417e-18	2.50159e-16
GO:0005829	cytosol	CC	FYN,STMN1,SULT2A1,CKB,RPL3L,SPC25,RPL11,SHC1,EZR,CITED1,PGD,DPYSL3,FGFR1,SDPR,SFI1,MYH3,TNNT2,CDKN2B,SULT1A1,SKP2,DLC1,HK1,TNNT3,RAP2B,ABR,ARHGAP11A,APITD1,RPS23,GPSM1,CDK7,DYNLL1,CDK5R1,CTNNBIP1,SH2B3,LPIN2,CENPF,CAPN10,ADA,SPG21,MYLK,JUP,GFPT2,SYDE1,SMAD2,IRF1,HSPB2,KIF4A,FLNA,GSTM1,CTNND1,PIK3R3,NISCH,SLBP,VIM,SGOL2,IL18,YWHAB,CTSH,PCP4,RAB3IP,PSIP1,SPC24,S100A16,DEPDC1B,CUL7,ODC1,CDK6,SGOL1,G…	75	2146	1.20981e-17	3.43284e-16
GO:0005581	collagen	CC	COL7A1,COL21A1,EMILIN1,COL3A1,COL1A2,COL6A3,COL4A1,P4HA3,COL14A1,COL5A2,EMILIN2,CCBE1,COL17A1,COL16A1,COLEC12,COL20A1,COL12A1,SERPINH1	18	92	3.04125e-17	7.6707e-16
GO:0005578	proteinaceous extracellular matrix	CC	OGN,LUM,MGP,ZP2,MFAP5,COL14A1,FLRT2,SPARC,MATN2,FBLN7,GFOD2,WNT2B,GPC3,DMBT1,DCN,ADAMTS9,FBN1,VCAN,TNXB,POSTN,ADAMTSL3,BGN	22	209	7.46539e-15	1.69464e-13
GO:0005634	nucleus	CC	RNASEH2B,TCF12,PRELID1,SPC25,LCORL,DYRK3,PKIA,TCEAL5,HMGN1,YWHAQ,RPL11,ADH5,KLF3,MAFG,TJP2,SHC1,YPEL1,CITED1,HCLS1,FGFR1,UBE2I,SOX4,TNFRSF1A,FGFR4,TRIP4,PTMA,MYBL2,CDKN2B,HES6,KPNA2,DLC1,HMGB2,HK1,ZNF467,HJURP,PTGS1,LBH,DTX1,SPARC,NAB2,GLIS2,ATXN3,APITD1,GPSM1,CDK7,FABP7,DYNLL1,CDK5R1,CTNNBIP1,ARL2BP,NAP1L5,LPIN2,CENPF,PRC1,ENC1,DNMT1,ZHX1,EZH2,KIFC1,TOX,AFAP1L2,MESP1,SPG21,SS18,JUP,CREM,DUT,SMAD…	116	5441	2.46743e-11	4.00076e-10
GO:0005783	endoplasmic reticulum	CC	MGP,PDIA6,PTGFRN,SULF2,ZP2,FGFR4,DEGS1,HSPA13,PDIA3,TMED3,BNIP1,DPP4,P4HA3,PTGS1,EXT2,GPSM1,LPIN2,MEST,ITPR1,FAM69A,DUOXA2,SEC61B,TMEM132A,GANAB,ORMDL1,EGFR,SSR2,FAM38A,ATP8B1,MOXD1,TPBG,GLT25D1,KDELR2,FNDC3B,MESDC2,HSP90B1,SOAT1,ALG8,SERPINH1	39	1000	6.70561e-11	1.01478e-09
GO:0005604	basement membrane	CC	COL7A1,LAMB2,SPARC,ANXA2,COL17A1,COL15A1,TIMP1,FBN1,TIMP2,LAMA4,ITGB1	11	70	5.68501e-10	7.59116e-09
GO:0016020	membrane	CC	EMP3,CD81,RNF182,SGCE,SLCO2B1,CLCN5,GLT8D1,LOXL2,PTGFRN,MXRA7,KCNJ8,CADM1,FRZB,FGFR1,TMEM216,SLC5A10,MCART6,CLDN4,DEGS1,TSPAN5,TMED3,PRRG1,PLXDC1,BNIP1,HK1,DPP4,CLDN10,RAP2B,DLK1,FLRT2,ITM2C,SRPX,IL1RAPL2,EXT2,CDK5R1,GBP3,LPIN2,MEST,MPHOSPH9,ADA,IGSF3,ITPR1,SPG21,FAM69A,CD9,DUOXA2,VEGFC,SEC61B,NCAM1,FXYD6,JUP,FAP,TMEM132A,CDH13,ITGA9,TSPO,RAC2,IGSF1,TSPAN2,SCN3A,DMBT1,COLEC12,ORMDL1,EGFR,SDC2,TME…	90	4065	1.45612e-09	1.65269e-08
GO:0005856	cytoskeleton	CC	STMN1,SGCE,TUBB1,EZR,DYNC2H1,TRIP4,SFI1,HAUS1,CDK7,DYNLL1,ARL2BP,CENPF,ENC1,MPHOSPH9,KIFC1,FNBP1,DNAL4,JUP,POC1B,KIF4A,NUSAP1,TUBE1,GNAI3,VIM,TRIP6,RAB3IP,BASP1,FRMD4B,SGOL1,TPPP3,ARL3	31	846	2.75274e-08	2.60363e-07
GO:0016021	integral to membrane	CC	EMP3,CD81,RNF182,CD4,SLCO2B1,B4GALNT1,GLT8D1,PTGFRN,MXRA7,KCNJ8,CADM1,FGFR1,ZP2,TMEM216,SLC5A10,MCART6,CLDN6,TTYH2,CLDN4,DEGS1,TSPAN5,MEGF10,TMED3,PLXDC1,BNIP1,SEMA4D,DPP4,CLDN10,DLK1,FLRT2,ITM2C,IL1RAPL2,EXT2,PMEPA1,PDCD1,GBP3,MEST,IGSF3,ITPR1,FAM69A,CD9,DUOXA2,SEC61B,COL15A1,NCAM1,FXYD6,CRIM1,FAP,TMEM132A,CDH13,ITGA9,TSPO,IGSF1,TSPAN2,SCN3A,COLEC12,ORMDL1,EGFR,SDC2,TMEM8C,SSR2,ITM2A,FAM38A,PCDH…	90	4400	6.51371e-08	5.09866e-07
GO:0042383	sarcolemma	CC	KRT19,SGCE,KCNJ8,COL6A3,ANXA2,CTSB,ANXA5,BGN,ITGB1	9	66	7.68064e-08	5.62421e-07
GO:0005911	cell-cell junction	CC	CADM1,FGFR4,FNDC1,COL17A1,JUP,CTNND1,CLDN5,AQP3,PTPRJ,ITGB1	10	93	1.45667e-07	1.00202e-06
GO:0005789	endoplasmic reticulum membrane	CC	CD4,PTGFRN,DEGS1,TMED3,BNIP1,PTGS1,EXT2,GPSM1,LPIN2,MEST,ITPR1,FAM69A,DUOXA2,SEC61B,TMEM132A,ORMDL1,EGFR,SSR2,FAM38A,MOXD1,KDELR2,HSP90B1,SOAT1,ALG8	24	642	7.44027e-07	4.44458e-06
GO:0030496	midbody	CC	ARL2BP,CENPF,ANXA2,KIF4A,CTNND1,GNAI3,HSP90B1,ARL3	8	73	2.25736e-06	1.13871e-05
GO:0005794	Golgi apparatus	CC	CLCN5,B4GALNT1,PTGFRN,SULF2,ZP2,SDPR,DYNC2H1,ARF4,TMED3,DPP4,PTGS1,ITM2C,EXT2,GPSM1,IGFBP6,MPHOSPH9,SPG21,TMEM132A,GANAB,FGF7,EGFR,CXCL14,GNAI3,CPE,KDELR2,CHST10,STMN2,KCNA5,ARL3	29	958	3.70409e-06	1.789e-05
GO:0042470	melanosome	CC	PDIA6,PDIA3,ANXA2,GANAB,CTSB,YWHAB,HSP90B1,ITGB1	8	89	1.00811e-05	4.08646e-05
GO:0045121	membrane raft	CC	CD4,TNFRSF1A,DLC1,HK1,DPP4,ITPR1,EGFR,GNAI3,ITGB1	9	128	2.09335e-05	7.5427e-05
GO:0001726	ruffle	CC	EZR,S100A11,GNAS,FRMD4B,CDK6,CIT,ITGB1	7	72	2.17338e-05	7.70872e-05
GO:0005788	endoplasmic reticulum lumen	CC	CD4,PDIA6,PDIA3,P4HA3,GANAB,GLT25D1,HSP90B1,SERPINH1	8	106	3.62333e-05	0.000122761
GO:0009986	cell surface	CC	SULF2,TNFRSF1A,DPP4,SRPX,ADA,CD9,NCAM1,TGFB3,TIMP2,BGN,CSPG4,PTPRJ,ITGB1	13	297	5.46812e-05	0.000177323
GO:0016324	apical plasma membrane	CC	CD81,SLCO2B1,EZR,CLDN4,DPP4,CD9,CTSB,IL18,ATP8B1,CSPG4	10	196	0.000113685	0.000330851
GO:0005923	tight junction	CC	TJP2,CLDN6,CLDN4,PLXDC1,CLDN10,CLDN5,CLDN11	7	93	0.000113312	0.00033405
GO:0030027	lamellipodium	CC	CTNNA3,DPYSL3,DPP4,MYLK,FAP,CTNND1,RAB3IP	7	101	0.00018995	0.000501381
GO:0043025	neuronal cell body	CC	PLXDC1,FABP7,CDK5R1,ADA,NCAM1,TGFB3,HOMER2,CAMK2N1,SDC2,PTPRF	10	217	0.000259458	0.000654411
GO:0005694	chromosome	CC	SPC25,HJURP,APITD1,CENPF,KIF4A,NUSAP1,TOP2A,SGOL2,BAHD1,SPC24,SGOL1	11	265	0.000318437	0.000785708
GO:0005887	integral to plasma membrane	CC	CD81,SGCE,CLCN5,FGFR1,FGFR4,ATP2B4,CLDN4,DEGS1,PRRG1,FLRT2,DCLK1,CD9,COL17A1,GPC3,SDC2,ATP8B1,TPBG,KDR,PTPRF,LPAR4,TSPAN7,TYRO3,CSPG4,PTPRJ,NPY1R	25	1016	0.000439707	0.001029
GO:0048471	perinuclear region of cytoplasm	CC	HMGB2,ITM2C,CDK7,CDK5R1,CENPF,ANXA2,THBS3,CTSB,EGFR,YWHAB,RAB8B,PLVAP,HSP90B1,STMN2	14	417	0.00045222	0.00104749
GO:0009897	external side of plasma membrane	CC	CD4,DLK1,PDCD1,ADA,NCAM1,CTSB,ANXA5,KDR	8	155	0.000503852	0.00114374
GO:0030054	cell junction	CC	LIMA1,TJP2,CLDN6,UNC13A,CLDN4,PLXDC1,DPP4,CLDN10,ADA,FAP,HOMER2,CAMK2N1,TRIP6,CLDN11,TES	15	475	0.000541335	0.00120474
GO:0042995	cell projection	CC	MEGF10,FABP7,POC1B,ANXA5,BASP1,STMN2,CSPG4,PTPRJ	8	158	0.00057193	0.00124835
GO:0043234	protein complex	CC	MGP,YWHAQ,TNFRSF1A,HMGB2,MAGED1,ANXA2,ITPR1,TOP2A,TES	9	217	0.00110267	0.00217657
GO:0005874	microtubule	CC	STMN1,TUBB1,DYNC2H1,HAUS1,DYNLL1,KIFC1,DNAL4,NUSAP1,TUBE1,TPPP3	10	262	0.00111789	0.0021876
GO:0005764	lysosome	CC	ITM2C,ADA,FNBP1,CTSB,GPC3,TMEM9,CTSH,CTSK	8	179	0.00128428	0.00240935
GO:0005813	centrosome	CC	YWHAQ,TACC3,HAUS1,DYNLL1,ARL2BP,POC1B,GNAI3,YWHAB,RAB3IP,SGOL1,ARL3	11	323	0.00160693	0.00282769
GO:0005925	focal adhesion	CC	LIMA1,EZR,DLC1,TRIP6,TES,ITGB1	6	116	0.00248228	0.00408317
GO:0016323	basolateral plasma membrane	CC	EZR,CADM1,MEGF10,JUP,EGFR,AQP3	6	129	0.00419573	0.00670725
GO:0005730	nucleolus	CC	RNASEH2B,PRELID1,YWHAQ,RPL11,EZR,SOX4,FGFR4,TRIP4,HMGB2,HK1,HJURP,LBH,GPSM1,PRC1,ITPR1,FAM64A,KIF4A,NUSAP1,TOP2A,FUS,SGOL2,YWHAB,PSIP1,S100A16,CUL7,TES,RBM15B,RGS2,ARL3	29	1461	0.00418452	0.00673677
GO:0005515	protein binding	MF	KRT19,FYN,CD81,RNF182,CD4,OGN,SULT2A1,TCF12,RBP4,SPC25,TCEAL5,CTNNA3,CHRD,YWHAQ,RPL11,PTGFRN,COL7A1,TJP2,SHC1,EZR,CITED1,FGFR1,UBE2I,SDPR,SOX4,ATP2B4,TTYH2,SFI1,EMILIN1,ARF4,CDKN2B,COL4A1,PDIA3,SKP2,IGF2,KPNA2,BNIP1,DLC1,HMGB2,DPP4,HJURP,ITM2C,MAGED1,DTX1,SPARC,ATXN3,APITD1,RPS23,DYNLL1,CDK5R1,CTNNBIP1,EMILIN2,PDCD1,ARL2BP,CENPF,PRC1,DNMT1,ADA,ZHX1,EZH2,ANXA2,FNBP1,ITPR1,CD9,MYLK,VEGFC,SEC61B,FAM…	128	4463	4.34356e-23	3.28663e-21
GO:0005201	extracellular matrix structural constituent	MF	CD4,LUM,MGP,MFAP5,COL3A1,COL1A2,COL4A1,COL14A1,COL5A2,COL15A1,FBN1,LAMA4,BGN	13	68	1.10375e-12	2.27773e-11
GO:0005518	collagen binding	MF	ABI3BP,LUM,DPP4,COL14A1,SPARC,ITGA9,PCOLCE,DCN,CSPG4,SERPINH1,ITGB1	11	44	2.64458e-12	5.00266e-11
GO:0005198	structural molecule activity	MF	KRT19,NES,CTNNA3,CLDN6,COL21A1,CLDN4,CLDN10,LAMB2,THBS3,COL15A1,JUP,COL16A1,TUBE1,COL20A1,VIM,CLDN5,CLDN11,COL12A1	18	225	2.13587e-10	3.03026e-09
GO:0005509	calcium ion binding	MF	SGCE,MGP,SULF2,SLIT3,PRRG1,SPARC,MATN2,CDK5R1,FBLN7,ANXA2,CCBE1,THBS3,CDH13,FKBP10,S100A11,ANXA5,PCDH18,CDH12,CIB2,FBN1,SRI,PSPH,VCAN,S100A16,FSTL1,TPPP3,HSP90B1,CDH11	28	662	6.51796e-09	6.72535e-08
GO:0008201	heparin binding	MF	ABI3BP,CHRD,FGFR1,FGFR4,FBLN7,THBS3,PCOLCE,FGF7,MDK,TNXB,FSTL1,POSTN	12	124	2.72103e-08	2.68554e-07
GO:0005178	integrin binding	MF	GFRA1,LAMB2,CD9,COL16A1,NISCH,TIMP2,TNXB,KDR,ITGB1	9	76	2.66721e-07	1.72988e-06
GO:0000166	nucleotide binding	MF	FYN,CKB,DYRK3,CLCN5,TUBB1,ADH5,ISYNA1,FGFR1,UBE2I,DYNC2H1,FGFR4,ATP2B4,ARF4,MYH3,HSPA13,HK1,RAP2B,CDK7,GBP3,KIFC1,DCLK1,GUCY1B3,MYLK,GFOD2,KIF4A,TOP2A,RAC2,TTF2,CELF1,TUBE1,EGFR,FUS,GNAI3,GNAS,ATP8B1,XYLB,SRSF9,KDR,RAB8B,CDK6,RBM15B,GBP1,HSP90B1,CIT,CAMKK1,TYRO3,RAP2A,ARL3	48	2120	9.71022e-06	4.00767e-05
GO:0003924	GTPase activity	MF	TUBB1,ARF4,RAP2B,GBP3,RAC2,TUBE1,GNAI3,GNAS,RAB8B,GBP1,RAP2A,ARL3	12	231	2.01281e-05	7.49028e-05
GO:0008083	growth factor activity	MF	FGF11,OGN,IGF2,GDF11,VEGFC,TGFB3,FGF7,MDK,CXCL12	9	160	0.000119265	0.000342698
GO:0019904	protein domain specific binding	MF	YWHAQ,TACC3,HMGB2,RAP2B,HOMER2,CTNND1,YWHAB,BASP1,ITGB1	9	162	0.000131057	0.000367284
GO:0042803	protein homodimerization activity	MF	CD4,ADH5,CITED1,CADM1,FGFR1,DPP4,EXT2,CENPF,JUP,FAP,FLNA,TOP2A,HOMER2,S100A11,PSPH,S100A16,PLVAP	17	514	0.000137299	0.000380082
GO:0005488	binding	MF	SERPINA7,RBP4,EZR,TNFRSF1A,COL4A1,P4HA3,GPSM1,TANC2,COL15A1,JUP,COLEC12,FST,CTNND1,GPRASP2,FBN1,VCAN,FRMD4B,CUL7,RBM15B,RAP1GDS1,ITGB1	21	731	0.000168066	0.000459651
GO:0042802	identical protein binding	MF	CLDN6,CLDN4,EMILIN1,GSTM3,CLDN10,PRC1,FNBP1,TGFB3,EGFR,VIM,CLDN5,CLDN11	12	299	0.000234708	0.000605441
GO:0005102	receptor binding	MF	CADM1,GFRA1,SEMA4D,DPP4,WNT2B,CTNND1,SRI,CXCL12,LAMA4,TNXB,KCNA5	11	259	0.000262031	0.000653637
GO:0005516	calmodulin binding	MF	ATP2B4,MYH3,MYLK,ASPM,MARCKSL1,CAMTA1,RGS2,CAMKK1	8	148	0.000370255	0.000894125
GO:0005525	GTP binding	MF	TUBB1,ARF4,RAP2B,GBP3,GUCY1B3,RAC2,TUBE1,GNAI3,GNAS,RAB8B,GBP1,RAP2A,ARL3	13	373	0.000505874	0.00113696
GO:0008022	protein C-terminus binding	MF	CITED1,CADM1,UBE2I,CDK7,CENPF,TOP2A,VIM,YWHAB	8	159	0.000596206	0.00127678
GO:0003713	transcription coactivator activity	MF	CITED1,TRIP4,DTX1,CDK7,ARL2BP,LPIN2,JUP,MEG3,NFATC4	9	220	0.00121318	0.00233383
GO:0005524	ATP binding	MF	FYN,CKB,DYRK3,CLCN5,KCNJ8,FGFR1,UBE2I,DYNC2H1,FGFR4,ATP2B4,MYH3,HSPA13,HK1,ITM2C,CDK7,KIFC1,DCLK1,MYLK,KIF4A,TOP2A,TTF2,EGFR,ATP8B1,XYLB,KDR,MORC4,CDK6,HSP90B1,CIT,CAMKK1,TYRO3	31	1489	0.00151589	0.00273102
GO:0005096	GTPase activator activity	MF	DLC1,ABR,ARHGAP11A,GPSM1,SYDE1,DEPDC1B,RGS2,RAP1GDS1	8	190	0.00187096	0.00324205
GO:0019901	protein kinase binding	MF	CD4,CDKN2B,CDK5R1,PRC1,JUP,CAMK2N1,CSPG4,PTPRJ,ITGB1	9	237	0.00202028	0.00342241
GO:0004713	protein tyrosine kinase activity	MF	FYN,DYRK3,FGFR1,FGFR4,EGFR,KDR	6	116	0.00248228	0.00408317
GO:0008134	transcription factor binding	MF	UBE2I,HES6,NAB2,CENPF,DNMT1,SMAD2,FLNA,HEY2,ETS1	9	265	0.00423054	0.00671562
GO:0009055	electron carrier activity	MF	ADH5,PDIA6,LOXL2,DEGS1,PDIA3,CYP20A1,ALDH2	7	174	0.00454624	0.00716665
