# Supplementary material for: Muscle transcriptomic investigation of late fetal development identifies candidate genes for piglet maturity
Source: BMC Genomics. 2014 Sep 17;15(1):797. doi: 10.1186/1471-2164-15-797 (PMC4287105; doi:10.1186/1471-2164-15-797)
Supplement: Supplementary file 3 — Additional file 3: Complete list of enriched GO (BP, MF and CC) at day 110 '.xlsx’ file. The file gives the GO items, the corresponding functions, the class of ontology, the list of genes, the number of genes in the input list and the reference list and p-values (unadjusted and FDR). (XLSX 23 KB) [file 12864_2014_6780_MOESM3_ESM.xlsx]

## Sheet: Sheet1
ADDITIONAL FILE 3
Complete list of enriched Gene Ontology (BP, MF and CC) at day 110
Items	Function	Ontology	List of genes	Number of genes in the input list with the annotation (size of reference 332)	Number of genes in the reference list with the annotation (size of reference 34208)	P-value
						Unadjusted	FDR
GO:0006810	transport	BP	MB,SLC25A3,APOO,ATP5B,CRAT,NDUFA6,OSBP2,NDUFA12,ATP2A2,UQCRFS1,P2RX5,ABCB7,SLC25A37,NDUFA3,CHRNE,SLC25A19,SLC25A33,CD36,GOT2,CLIC5,SLC25A20,CPT1B,UCP3,ATP1B4,NDUFB5,NDUFS1,SLC7A1,SLC7A7	28	604	1.18417e-11	2.26472e-10
GO:0055085	transmembrane transport	BP	ATP5O,SLC41A1,SLC1A3,ATP2A2,SLC30A2,AQP7,SLC22A16,SLC2A12,ABCB7,SLC25A19,ATP2A1,SLC3A2,UCP3,STEAP3,ATP1A2,SLC25A12,KCNG2,SLC9A2,VDAC2,SLC46A3,SLC27A1,NUP85,KCNC4,TFRC,VDAC1,SLC38A4,SLC7A1,SLC7A7	28	630	3.15629e-11	5.36569e-10
GO:0022904	respiratory electron transport chain	BP	ATP5O,ATP5B,NDUFA6,PPARGC1A,NDUFA12,UQCRFS1,COX5B,NDUFA3,UCP3,COQ7,NDUFB5,NDUFS1	12	86	4.60769e-11	7.04976e-10
GO:0034641	cellular nitrogen compound metabolic process	BP	ARG2,ACAT1,BCAT2,CCBL2,GOT2,SLC3A2,CPS1,GPT,DLD,GLUD1,SLC38A4,SLC7A1,CKM,IYD,SLC7A7,LHB	16	200	1.46109e-10	2.03224e-09
GO:0030049	muscle filament sliding	BP	MYBPC2,TNNT3,MYL6B,TNNT1,TPM1,TPM3,ACTA1,TTN	8	37	2.18687e-09	2.57378e-08
GO:0005975	carbohydrate metabolic process	BP	GPI,FGGY,PHKA1,IDH3G,MDH1,GOT2,SLC3A2,CS,AMY2A,SLC25A12,PHKB,PCK2,GK,NUP85,CHIA,UGP2,PYGM	17	290	4.63626e-09	4.72899e-08
GO:0006094	gluconeogenesis	BP	GPI,PPARGC1A,MDH1,GPD2,GOT2,GPT,SLC25A12,PCK2	8	42	6.40948e-09	6.12906e-08
GO:0006006	glucose metabolic process	BP	GPI,SORD,PHKA1,MDH1,GOT2,SLC25A12,PHKB,PCK2,UGP2,PYGM	10	98	4.26272e-08	3.43261e-07
GO:0044255	cellular lipid metabolic process	BP	ACAT1,CRAT,ACADS,ACACB,GPD2,AGT,SLC25A20,CPT1B,MCEE,MUT,GK	11	128	5.40937e-08	4.13817e-07
GO:0006754	ATP biosynthetic process	BP	ATP5O,ATP5B,ATP2A2,ATP2A1,ATP1A2,ATP1B4,ATP5S	7	37	6.10551e-08	4.4483e-07
GO:0055114	oxidation-reduction process	BP	FMO1,ME3,SPR,ACADS,UQCRFS1,GPX3,NNT,IDH3G,MDH1,OXA1L,PDHA1,DHRS4,NDUFS1,IYD	14	233	7.9507e-08	5.28894e-07
GO:0006099	tricarboxylic acid cycle	BP	NNT,IDH3G,MDH1,CS,DLD,ACO1	6	26	1.56145e-07	9.5561e-07
GO:0042493	response to drug	BP	ARG2,MAOB,SLC1A3,PDE4A,PEMT,UQCRFS1,GPX3,AQP7,CPS1,LPL,FABP3,CAPN3,COQ7,OXTR,VAV3	15	301	3.10788e-07	1.76113e-06
GO:0006936	muscle contraction	BP	CHRNE,MYL6B,TPM1,OXTR,ACTA2,MYOM2,TPM3,ACTA1,TTN	9	96	4.2382e-07	2.31587e-06
GO:0006811	ion transport	BP	ATP5O,ATP5B,SLC1A3,P2RX5,SLC22A16,SLC25A37,SLC3A2,CLIC5,PLP2,STEAP3,ATP1B4,KCNG2,SLC9A2,ATP5S,PKDREJ,KCNC4,SLC38A4,SLC7A1,SLC7A7,STEAP4	20	549	5.42356e-07	2.86139e-06
GO:0006915	apoptotic process	BP	ARG2,SATB1,GZMM,CD5L,PAX3,TICAM1,RNF34,PRKCQ,YARS,GHITM,BFAR,STEAP3,KPNA1,CYFIP2,FOXO3,NDUFS1,CHIA,VAV3,VDAC1	19	594	6.84769e-06	2.91027e-05
GO:0032496	response to lipopolysaccharide	BP	FMO1,MAOB,TG,TICAM1,CPS1,IL12RB2,PRDX2,MMP3,IRAK1	9	136	7.79496e-06	3.22332e-05
GO:0001666	response to hypoxia	BP	ARG2,MB,ASCL2,PRKCQ,UCP3,PLAT,MMP3,TFRC,PYGM,EPAS1	10	175	9.00853e-06	3.44576e-05
GO:0015992	proton transport	BP	ATP5O,ATP5B,NNT,UCP3,SLC9A2,ATP5S	6	50	8.85957e-06	3.47568e-05
GO:0006631	fatty acid metabolic process	BP	CRAT,ACADS,CPT1B,FABP3,UCP3,EHHADH,SLC27A1	7	77	1.02311e-05	3.81793e-05
GO:0006091	generation of precursor metabolites and energy	BP	SLC25A3,ATP5B,CRAT,AQP7,PHKA1,PHKB	6	56	1.72388e-05	6.1338e-05
GO:0008152	metabolic process	BP	ANPEP,CECR5,ENGASE,ACACB,PRHOXNB,PDHA1,ENPEP,PPA1,MMP3,NCEH1,ACO1,UGP2	12	316	6.94746e-05	0.000189815
GO:0006508	proteolysis	BP	ANPEP,MMP11,CAPN7,GZMM,SPG7,MASP1,PMPCB,DNPEP,GAS6,ENPEP,CAPN3,DLD,PLAT,MMP3,USP25,TFRC	16	543	9.52299e-05	0.00025121
GO:0006812	cation transport	BP	ATP2A2,P2RX5,CHRNE,ATP2A1,ATP1A2,SLC9A2	6	79	0.000122424	0.000317472
GO:0007596	blood coagulation	BP	TUBA4A,ATP2A2,ANXA8,GAS6,ATP2A1,PRKCQ,SH2B3,CD36,SLC3A2,PLAT,PRKG1,VAV3,SLC7A7,TTN	14	457	0.000173581	0.000428353
GO:0030168	platelet activation	BP	TUBA4A,ATP2A2,GAS6,ATP2A1,PRKCQ,CD36,PRKG1,VAV3,TTN	9	234	0.000505811	0.00106012
GO:0006470	protein dephosphorylation	BP	PPM1J,PDP1,PPM1L,MTMR7,DUSP13,NCEH1	6	105	0.000574328	0.00115621
GO:0006629	lipid metabolic process	BP	ATP5B,ADIPOR2,PEMT,CD36,LPL,UCP3,EHHADH,SLC27A1,MGST3	9	241	0.000624718	0.00124132
GO:0001701	in utero embryonic development	BP	C5,ENDOG,ASCL2,CUL3,TPM1,COQ7,TTN	7	179	0.00190705	0.00343269
GO:0006805	xenobiotic metabolic process	BP	FMO1,MAOB,FMO4,NCEH1,MGST3,UGP2	6	136	0.0021851	0.00379909
GO:0045893	positive regulation of transcription, DNA-dependent	BP	PPARGC1A,PAX3,ZIC2,FOXO1,AGT,SPI1,MITF,FOXO3,IRAK1,NDP,LHX2,PTGES2	12	468	0.00226182	0.0038883
GO:0045944	positive regulation of transcription from RNA polymerase II promoter	BP	PPARGC1A,TBR1,PAX3,FOXO1,ESR1,STRN3,NFATC3,SPI1,MITF,FOXO3,USF2,LHX2,EPAS1	13	578	0.00460689	0.00734223
GO:0001525	angiogenesis	BP	ANPEP,GPI,ATP5B,ENPEP,VAV3,EPAS1	6	160	0.00486246	0.00751471
GO:0005739	mitochondrion	CC	COQ4,ARG2,ACAT1,ME3,SORD,ATP5O,MAOB,SLC25A3,ATP5B,APOOL,CRAT,BCAT2,NDUFA6,ACADS,CECR5,NDUFA12,TXNRD2,PPTC7,LACTB,PEMT,UQCRFS1,ENDOG,SPG7,COX5B,ABCB7,SLC25A37,NDUFA3,NMNAT3,LDHA,NNT,BRP44,PINX1,IDH3G,PMPCB,SLC25A19,MDH1,OXA1L,ACACB,SLC25A33,AIFM1,GPD2,GHITM,PLN,GOT2,LDHD,PDP1,TOMM70A,CISD1,CPS1,HSPA9,PDHA1,MTRF1,SLC25A20,DHRS4,TOMM20,CPT1B,CS,UCP3,SH3BP5,DLD,SLC25A12,MCEE,GLUD1,MUT,MRPL37,PRDX2,SA…	87	1394	2.81744e-45	4.31068e-43
GO:0005743	mitochondrial inner membrane	CC	COQ4,ACAT1,ATP5O,MAOB,SLC25A3,SLC1A3,APOOL,CRAT,NDUFA6,NDUFA12,UQCRFS1,COX5B,ABCB7,SLC25A37,NDUFA3,NNT,PMPCB,SLC25A19,SLC25A33,AIFM1,GPD2,GHITM,GOT2,LDHD,CPS1,SLC25A20,UCP3,SLC25A12,COQ7,ATP5S,VDAC2,NDUFB5,NDUFS1,SLC27A1,VDAC1,COQ10A	36	308	5.95837e-28	4.55816e-26
GO:0005737	cytoplasm	CC	ANPEP,UVRAG,GPI,IVNS1ABP,ITIH4,DBNDD2,PPP1R14C,SPR,BCAT2,TUBA4A,DLEC1,NDUFA12,PDE4A,TXNRD2,POLH,LACTB,NMRAL1,SP7,ZIC2,BAIAP2,LAS1L,FBXO40,FXR2,FARSA,AQP7,ASCL2,SLC2A12,ABCB7,ENGASE,RASA4,SEPT1,LDHA,PINX1,IPO13,DNPEP,FOXO1,MDH1,SVIL,PRKCQ,RAB3A,SPHK1,ESR1,TUBA8,MYPN,NTRK3,SELENBP1,ACACB,AIFM1,STRN3,YARS,KATNB1,CPS1,CLIC5,NFATC3,STUB1,HSPA9,MTRF1,TPM1,SLC25A20,MTMR7,CAPN3,SH3BP5,GPT,DLD,PLAT,ATP1A2…	108	5302	6.90889e-15	3.52353e-13
GO:0016020	membrane	CC	COQ4,FMO1,SORD,MAOB,SLC25A3,APOO,ADIPOR2,SLC1A3,PPP1R14C,CRAT,NDUFA6,OSBP2,NDUFA12,DCBLD1,ATP2A2,CD5L,PEMT,UQCRFS1,SPG7,P2RX5,COX5B,SLC30A2,AQP7,BTN2A2,ABCB7,SLC25A37,NDUFA3,FDFT1,NNT,SLC25A19,ATP2A1,RNF34,ESR1,OXA1L,NTRK3,SELENBP1,ACACB,SLC25A33,CD36,AIFM1,GHITM,TMEM184A,PLN,PPM1L,BFAR,TMEM52,TOMM70A,CISD1,DNAJA4,CLIC5,FMO4,CEND1,MPP6,SLC25A20,TOMM20,CPT1B,HIGD1B,UCP3,STEAP3,ATP1A2,IL12RB2,SLC25…	89	4065	7.52362e-14	2.87778e-12
GO:0005829	cytosol	CC	ANPEP,GPI,PPARGC1A,TUBA4A,PDE4A,BAIAP2,FARSA,TICAM1,ENGASE,MYBPC2,PHKA1,NMNAT3,TNNT3,MOCS1,RASA4,LDHA,FLAD1,FOXO1,MDH1,PRKCQ,SH2B3,SPHK1,SELENBP1,ACACB,AIFM1,YARS,MYL6B,TNNT1,NFATC3,TPM1,MTMR7,FABP3,GPT,PDXK,SERPINB6,ACTB,KPNA1,PHKB,PPA1,FOXO3,SARS,GK,IRAK1,PRKG1,ACTA2,ACO1,NUP85,BLVRB,VAV3,TPM3,CKM,UGP2,HSPA1A,IARS,PTGES2,PYGM,ACTA1,TTN	58	2146	1.2935e-12	3.29844e-11
GO:0005759	mitochondrial matrix	CC	ARG2,ACAT1,ME3,ATP5B,BCAT2,ACADS,IDH3G,PMPCB,GOT2,PDP1,CPS1,PDHA1,CS,DLD,MCEE,GLUD1,MUT,PCK2	18	201	1.51463e-12	3.31054e-11
GO:0016021	integral to membrane	CC	FMO1,NRG4,MAOB,SLC41A1,SLC25A3,APOO,ADIPOR2,SLC1A3,DCBLD1,TMEM150A,PEMT,UQCRFS1,SPG7,P2RX5,SLC30A2,AQP7,SLC22A16,SLC2A12,BTN2A2,ABCB7,SLC25A37,NDUFA3,FDFT1,NNT,SLC25A19,ATP2A1,OXA1L,SLC25A33,CD36,GHITM,TMEM184A,PLN,SLC3A2,PPM1L,TMEM52,TOMM70A,CISD1,CLIC5,FMO4,CEND1,SLC25A20,TOMM20,CPT1B,PLP2,HIGD1B,UCP3,STEAP3,ATP1A2,CRHR2,SLC25A12,ATP1B4,KCNG2,SLC9A2,SUSD5,OXTR,PKDREJ,VDAC2,STX18,NDUFB5,SLC46A3,…	78	4400	7.26902e-08	5.05527e-07
GO:0043234	protein complex	CC	UVRAG,ATP2A2,RAB3A,ESR1,OXA1L,STRN3,PLN,CPS1,SERPINB6,MITF,ACTB,MMP3	12	217	1.62269e-06	7.75847e-06
GO:0031966	mitochondrial membrane	CC	SORD,ATP5B,NDUFA6,PEMT,SPG7,OXA1L,PLN	7	66	3.62958e-06	1.58664e-05
GO:0070469	respiratory chain	CC	NDUFA6,NDUFA12,UQCRFS1,NDUFA3,NDUFB5,NDUFS1	6	43	3.5986e-06	1.61937e-05
GO:0005886	plasma membrane	CC	ANPEP,GPI,ATP5O,NRG4,SLC41A1,ITIH4,ATP5B,SLC1A3,PDE4A,TMEM150A,BAIAP2,AQP7,SLC22A16,TICAM1,SLC2A12,HTR6,PHKA1,RASA4,CNTN3,CHRNE,SIT1,SVIL,PRKCQ,RAB3A,SPHK1,ESR1,NTRK3,CD36,STRN3,KATNB1,GOT2,SLC3A2,NFATC3,ENPEP,MPP6,LPL,PLP2,ATP1A2,CRHR2,KCNG2,SLC9A2,PHKB,OXTR,IRAK1,PRKG1,SLC27A1,KCNC4,PCDH10,TFRC,VAV3,EPB42,VDAC1,SLC38A4,SLC7A1,ART3,IYD,TAS1R3,SLC7A7,MRPL42,STEAP4	60	3575	1.80426e-05	6.27392e-05
GO:0015629	actin cytoskeleton	CC	BAIAP2,SVIL,CLIC5,TPM1,ACTB,ACTA2,TPM3,ACTA1	8	180	0.000398861	0.000884431
GO:0005887	integral to plasma membrane	CC	ANPEP,SLC25A3,ATP2A2,P2RX5,AQP7,TG,HTR6,CHRNE,SIT1,NTRK3,CD36,BFAR,ENPEP,IL12RB2,CRHR2,ATP1B4,OXTR,TFRC,SLC7A1,ART3,JTB,SLC7A7	22	1016	0.00043437	0.000949408
GO:0005741	mitochondrial outer membrane	CC	MAOB,CISD1,CPT1B,VDAC2,GK,VDAC1	6	102	0.000492328	0.00106093
GO:0005634	nucleus	CC	TAF11,ZNF644,GPI,TRNP1,SATB1,IVNS1ABP,CCNG1,TATDN1,SPR,BCAT2,PPARGC1A,CAPN7,PDE4A,OBFC2A,TBR1,POLH,PAX3,NMRAL1,SP7,RORC,EPC2,ZIC2,BAIAP2,LAS1L,FBXO40,SAMHD1,ASCL2,RCOR3,MOCS1,PINX1,IPO13,IDH3G,FOXO1,PAX7,RNF34,SVIL,PRKCQ,SPHK1,ESR1,MYPN,SELENBP1,AIFM1,STRN3,YARS,ZNF354A,CUL3,HIST1H2BN,NFATC3,CAPN3,PDXK,MBNL2,SPI1,ATP1B4,CSRP3,MITF,KPNA1,COQ7,HIST1H2AA,FOXO3,FKBP5,MMP3,EHHADH,USF2,IRAK1,F8A1,NUP85…	76	5441	0.000534225	0.00110455
GO:0009986	cell surface	CC	ATP5B,SLC1A3,TG,CD36,SLC3A2,HSPA9,LPL,PLAT,TFRC,TNN	10	297	0.000707183	0.00138717
GO:0005615	extracellular space	CC	GPI,C5,SORD,CD5L,GPX3,TG,MASP1,C8G,GAS6,YARS,AGT,LPL,AMY2A,PLAT,MMP3,NDP,CHIA,TNN	18	784	0.000736883	0.00142713
GO:0048471	perinuclear region of cytoplasm	CC	CCNG1,PDE4A,NMRAL1,TG,SLC2A12,ATP2A1,ESR1,AIFM1,CYFIP2,TFRC,HSPA1A,PTGES2	12	417	0.000859505	0.00162351
GO:0005576	extracellular region	CC	GPI,C5,NRG4,MMP11,ITIH4,APOO,APOOL,TUBA4A,GZMM,CD5L,GALP,GPX3,TG,WFIKKN2,MASP1,C8G,GAS6,IGJ,AGT,CHGA,LPL,AMY2A,PLAT,CLEC18A,STC2,MMP3,NDP,TFRC,CHIA,TNN,LHB,TTN	32	1913	0.00203682	0.00362365
GO:0016491	oxidoreductase activity	MF	ME3,SORD,MAOB,SPR,TXNRD2,GPX3,FDFT1,LDHA,NNT,IDH3G,MDH1,AIFM1,GPD2,PDHA1,DHRS4,STEAP3,DLD,GLUD1,COQ7,PRDX2,EHHADH,NDUFS1,BLVRB,IYD,STEAP4,RTN4IP1	26	437	2.49554e-13	7.63635e-12
GO:0050660	flavin adenine dinucleotide binding	MF	FMO1,MAOB,ACADS,TXNRD2,AIFM1,LDHD,FMO4,STEAP3,DLD,STEAP4	10	77	3.99663e-09	4.36775e-08
GO:0005515	protein binding	MF	TAF11,UVRAG,SATB1,CCNG1,ATP5B,DBNDD2,PPARGC1A,PDE4A,TXNRD2,DCUN1D1,PAX3,BAIAP2,FXR2,FARSA,TOB1,TICAM1,HTR6,RCOR3,SEPT1,MASP1,PINX1,IPO13,FOXO1,ATP2A1,SIT1,PRKCQ,RAB3A,SPHK1,ESR1,MYPN,OXA1L,SELENBP1,ACACB,AIFM1,STRN3,CUL3,PLN,SLC3A2,LDHD,TOMM70A,MYL6B,CPS1,CLIC5,STUB1,HSPA9,TRIM17,MPP6,LPL,TOMM20,PLP2,SH3BP5,PLAT,CRHR2,SPI1,CSRP3,MITF,KPNA1,CYFIP2,GLUD1,FOXO3,USF2,STX18,PCK2,GK,IRAK1,PRKG1,NDUFS1,…	81	4463	1.31147e-08	1.18032e-07
GO:0000166	nucleotide binding	MF	ATP5B,PPARGC1A,TUBA4A,ATP2A2,NMRAL1,SPG7,FARSA,ABCB7,NMNAT3,MOCS1,SEPT1,HSPA1B,LDHA,FLAD1,ATP2A1,MDH1,PRKCQ,RAB3A,SPHK1,TUBA8,NTRK3,ACACB,YARS,UBE2QL1,CPS1,HSPA9,DHRS4,STEAP3,ATP1A2,PDXK,ACTB,GLUD1,SARS,EHHADH,VDAC2,GK,IRAK1,PRKG1,ACTA2,SLC27A1,BLVRB,CKM,HSPA1A,IARS,PYGM,ACTA1,TTN,STEAP4,RTN4IP1	49	2120	1.58212e-08	1.34481e-07
GO:0046872	metal ion binding	MF	ANPEP,ARG2,ACAT1,ZNF644,ME3,SORD,MB,MMP11,TATDN1,PDE4A,PPTC7,ATP2A2,POLH,UQCRFS1,ENDOG,SP7,RORC,SPG7,ZIC2,COX5B,FBXO40,SAMHD1,MOCS1,RASA4,PMPCB,DNPEP,ATP2A1,RNF34,PRKCQ,MSL2,ESR1,ACACB,ZNF354A,PPM1L,LACTB2,BFAR,CISD1,DNAJA4,TRIM17,ENPEP,STEAP3,ATP1A2,MBNL2,NT5DC1,CSRP3,MUT,PCK2,RABGGTA,NDUFS1,MORC4,ACO1,CDK5RAP1,ZNF503,ZNF385D,VAV3,LHX2,UGP2,STEAP4	58	2879	8.18352e-08	5.21699e-07
GO:0005524	ATP binding	MF	ATP5B,ATP2A2,SPG7,P2RX5,FARSA,ABCB7,NMNAT3,HSPA1B,FLAD1,IDH3G,ATP2A1,PRKCQ,SPHK1,NTRK3,ACACB,YARS,UBE2QL1,CPS1,DNAJA4,HSPA9,ATP1A2,PDXK,ACTB,GLUD1,SARS,GK,IRAK1,PRKG1,ACTA2,N4BP2L1,MORC4,EPB42,CKM,HSPA1A,IARS,ACTA1,TTN	37	1489	1.90473e-07	1.12086e-06
GO:0051287	NAD binding	MF	ME3,SORD,NNT,IDH3G,MDH1,DLD	6	38	1.69744e-06	7.86995e-06
GO:0003824	catalytic activity	MF	ACAT1,PHKA1,MOCS1,MASP1,FLAD1,PMPCB,MDH1,SLC3A2,PDP1,CPS1,PHKB,EHHADH,CDK5RAP1,CHIA	14	371	1.87999e-05	6.39198e-05
GO:0005509	calcium ion binding	MF	MMP11,ATP5B,ATP2A2,ANXA8,MASP1,GAS6,ATP2A1,GPD2,PDP1,S100A2,MYL6B,CPS1,CAPN3,AMY2A,SLC25A12,MMP3,PKDREJ,PCDH10,TTN	19	662	3.05683e-05	9.1705e-05
GO:0016740	transferase activity	MF	ACAT1,CRAT,BCAT2,POLH,PEMT,FGGY,FDFT1,NMNAT3,FLAD1,SPHK1,CS,PDXK,RABGGTA,GK,CDK5RAP1,MGST3,UGP2,CHST8	18	616	3.92034e-05	0.000113172
GO:0016787	hydrolase activity	MF	ARG2,PPM1J,TATDN1,ATP5B,CECR5,PDE4A,PPTC7,ATP2A2,LACTB,ENDOG,SAMHD1,ATP2A1,PDP1,PPM1L,LACTB2,LPL,MTMR7,ATP1A2,NT5DC1,PPA1,DUSP13,ACOT9,NCEH1	23	971	8.89306e-05	0.000238708
GO:0032403	protein complex binding	MF	UQCRFS1,ESR1,STRN3,PDP1,CPS1,MMP3	6	80	0.000131281	0.000334767
GO:0016874	ligase activity	MF	FARSA,RNF34,ACACB,YARS,UBE2QL1,CPS1,STUB1,TRIM17,SARS,SLC27A1,IARS,ATG10	12	370	0.000299621	0.000694576
GO:0008233	peptidase activity	MF	ANPEP,MMP11,CAPN7,GZMM,SPG7,MASP1,PMPCB,DNPEP,ENPEP,CAPN3,PLAT,MMP3,USP25,TFRC	14	493	0.000373395	0.000840138
GO:0003705	RNA polymerase II distal enhancer sequence-specific DNA binding transcription factor activity	MF	PAX3,FOXO1,SPI1,MITF,FOXO3,USF2	6	104	0.000545899	0.00111363
GO:0009055	electron carrier activity	MF	MAOB,NDUFA12,AIFM1,STEAP3,NDUFS1,PTGES2,STEAP4	7	174	0.00162359	0.00295725
GO:0043565	sequence-specific DNA binding	MF	SATB1,PAX3,RORC,ASCL2,FOXO1,PAX7,ESR1,SPI1,FOXO3,USF2,LHX2,ATF5,EPAS1	13	541	0.00264793	0.00450148
GO:0042803	protein homodimerization activity	MF	ACAT1,MAOB,TXNRD2,MASP1,ATP2A1,OXA1L,STUB1,PDXK,USF2,IRAK1,SLC27A1,NDP	12	514	0.00477474	0.00745444
