# Supplementary material for: Muscle transcriptomic investigation of late fetal development identifies candidate genes for piglet maturity
Source: BMC Genomics. 2014 Sep 17;15(1):797. doi: 10.1186/1471-2164-15-797 (PMC4287105; doi:10.1186/1471-2164-15-797)
Supplement: Supplementary file 4 — Additional file 4: Complete list of the first twelve enriched GOBP at day 90 or at day 110 in LW or MS '.xlsx’ file. The first twelve enriched GOBP in LW and MS at day 90 and day 110 (Items, functions, gene lists and p-value (unadjusted and FDR)). In red, genes are up-regulated in MS only and in blue, genes are up-regulated in LW only. In black, genes are up-regulated in LW and MS. (XLSX 19 KB) [file 12864_2014_6780_MOESM4_ESM.xlsx]

## Sheet: Sheet1
ADDITIONAL FILE 4
Complete list of the first twelve enriched GOBP at day 90 or at day 110 in MS and LW.
In black, genes are up-regulated in MS and LW. In red, genes are up-regulated only in MS, In blue, genes are up-regulated only in LW.
Enriched GOBP in MS
Items	P-value obtained with up-regulated genes in MS		List of genes	Function	Ontology
	Unadjusted	FDR
The first twelve enriched Gene Ontologies at day 90
GO:0007155	9.16424e-25	5.91093e-23	CD4,CTNNA3,LOXL2,COL7A1,CADM1,COL21A1,EMILIN1,COL6A3,MFAP4,MEGF10,DGCR6,SEMA4D,DPP4,CLDN10,LAMB2,FLRT2,SRPX,PARVG,EMILIN2,FBLN7,ADA,CD9,THBS3,COL15A1,NCAM1,CDH13,ITGA9,COL16A1,NLGN3,COL20A1,TRIP6,PCDH18,CDH12,CLDN11,VCAN,CXCL12,TPBG,TNXB,ALCAM,PTPRF,POSTN,LSAMP,COL12A1,CHST10,TYRO3,ITGB1,CDH11	cell adhesion	BP
GO:0007275	2.42674e-12	5.21749e-11	FYN,STMN1,TCF12,PRELID1,MGP,NES,KLF3,CITED1,CADM1,FRZB,DYNC2H1,DIAPH2,SLIT3,HES6,IGF2,SEMA4D,DLK1,LBH,GLIS2,GPSM1,PDCD1,CENPF,ENC1,DCLK1,MESP1,CCBE1,VEGFC,COL15A1,CREM,PCOLCE,WNT2B,DMBT1,EGFR,RYBP,JAG1,MDK,ADAMTS9,VCAN,KDR,CIT,CSPG4,ITGB1	multicellular organismal development	BP
GO:0007399	4.13391e-12	7.6182e-11	STMN1,FGF11,TCF12,DPYSL3,GFRA1,POFUT1,SLIT3,HES6,GDF11,SEMA4D,NAB2,GLIS2,ATXN3,GPSM1,FABP7,ENC1,DCLK1,FNBP1,JUP,CRIM1,JAG1,MDK,TMOD2,PTPRF,IGF1,LSAMP,CIT	nervous system development	BP
GO:0008285	1.02933e-10	1.65979e-09	EMP3,FABP6,FRZB,SOX4,CDKN2B,DLC1,GDF11,FABP7,IGFBP6,CD9,SMAD2,CDH13,TGFB3,S100A11,TIMP2,MEG3,PTPRF,TES,IGF1,CDK6,ETS1,PTPRJ,ITGB1	negative regulation of cell proliferation	BP
GO:0007165	1.90675e-10	2.89377e-09	STMN1,CD4,FGF11,IGF2R,TNFRSF1A,MFAP4,PDIA3,DLC1,RAP2B,ABR,SPARC,EXT2,ARHGAP11A,GPSM1,IGFBP6,PDCD1,ARL2BP,IGFBP5,ITPR1,NR3C1,CCL22,VEGFC,COL15A1,CREM,SYDE1,FGF7,S100A11,IGSF1,EGFR,FST,CXCL14,GNAI3,ANXA5,LITAF,MDK,SRI,CXCL12,TNXB,FCN3,ALCAM,IGF1,TYRO3,RAP2A,ODZ4	signal transduction	BP
GO:0007411	3.13397e-09	3.5155e-08	FYN,EZR,DPYSL3,FGFR1,GFRA1,COL6A3,COL4A1,SLIT3,SEMA4D,COL5A2,CDK5R1,NCAM1,KIF4A,ITGA9,CACNA1C,EGFR,YWHAB,ALCAM,MEG3,ITGB1	axon guidance	BP
GO:0030154	1.67685e-08	1.80262e-07	STMN1,TCF12,MGP,CITED1,CADM1,FRZB,DIAPH2,SLIT3,HES6,SEMA4D,GLIS2,EXT2,GPSM1,CENPF,DCLK1,VEGFC,COL15A1,CREM,DMBT1,PEG10,MDK,MEG3,NFATC4,CIT,CSPG4	cell differentiation	BP
GO:0001501	1.77101e-08	1.82768e-07	CHRD,FRZB,FGFR1,SOX4,IGF2,GDF11,COL5A2,ANXA2,FBN1,IGF1,POSTN,COL12A1,CDH11	skeletal system development	BP
GO:0007596	1.195e-07	1.0277e-06	FYN,MAFG,SHC1,ATP2B4,SPARC,KIFC1,ITPR1,GUCY1B3,CD9,VEGFC,IRF1,KIF4A,FLNA,TGFB3,PIK3R3,GNAI3,GNAS,ANXA5,TIMP1,IGF1,PTPRJ,ITGB1	blood coagulation	BP
GO:0008284	2.2611e-07	1.88182e-06	CD81,SHC1,HCLS1,FGFR1,SOX4,FGFR4,IGF2,DPP4,VEGFC,FGF7,EGFR,CTSH,TIMP1,MARCKSL1,KDR,ODC1,IGF1,ETS1,ITGB1	positive regulation of cell proliferation	BP
GO:0030168	3.6253e-07	2.67237e-06	FYN,ATP2B4,SPARC,ITPR1,GUCY1B3,CD9,VEGFC,FLNA,TGFB3,PIK3R3,GNAI3,GNAS,TIMP1,IGF1,TYRO3	platelet activation	BP
GO:0007420	5.33648e-07	3.82448e-06	CKB,NES,CITED1,CADM1,FRZB,ARF4,ABR,CDK5R1,NR3C1,CD9,TMEM132A,TSPAN2,PCDH18	brain development	BP
The first twelve enriched Gene Ontologies at day 110
GO:0005975	3.58839e-12	6.49499e-11	GPI,GPD1,AKR7A2,FGGY,PHKA1,IDH3G,MDH1,PYGL,GOT2,SLC3A2,PGK1,CS,AMY2A,SLC25A12,PHKB,PCK2,GK,NUP85,CHIA,PPP1CC,UGP2,PYGM	carbohydrate metabolic process	BP
GO:0006810	4.3493e-12	7.15657e-11	MB,SLC25A3,APOO,ATP5B,CRAT,NDUFA6,OSBP2,NDUFA12,ATP2A2,UQCRFS1,P2RX5,ABCB7,HDLBP,SLC25A37,NDUFA3,CHRNE,SLC25A19,SLC25A33,CD36,GOT2,CLIC5,SLC25A20,CPT1B,UCP3,ATP1B4,NDUFB5,NDUFS1,ABCD3,SLC7A1,SLC7A7,SLC25A5	transport	BP
GO:0055085	1.26916e-11	1.91431e-10	ATP5O,SLC41A1,SLC1A3,ATP2A2,SLC30A2,AQP7,SLC22A16,SLC2A12,ABCB7,SLC25A19,ATP2A1,SLC3A2,UCP3,STEAP3,ATP1A2,SLC25A12,KCNG2,SLC9A2,ADCY4,VDAC2,SLC46A3,ABCD3,SLC27A1,NUP85,KCNC4,TFRC,VDAC1,SLC38A4,SLC7A1,SLC7A7,SLC25A5	transmembrane transport	BP
GO:0022904	1.84994e-11	2.57569e-10	ATP5O,ATP5B,NDUFA6,PPARGC1A,NDUFA12,UQCRFS1,COX5B,NDUFA3,COX6C,UCP3,COQ7,NDUFB5,NDUFS1	respiratory electron transport chain	BP
GO:0006094	3.51716e-11	4.24404e-10	GPI,GPD1,PPARGC1A,MDH1,GPD2,GOT2,PGK1,GPT,SLC25A12,PCK2	gluconeogenesis	BP
GO:0034641	1.80335e-10	1.92004e-09	ARG2,ACAT1,BCAT2,CCBL2,GOT2,SLC3A2,GPT,DLD,ASNS,GLUD1,PSMA3,SLC38A4,SLC7A1,CKM,IYD,SLC7A7,LHB	cellular nitrogen compound metabolic process	BP
GO:0006006	1.37128e-09	1.3789e-08	GPI,SORD,PHKA1,MDH1,PYGL,GOT2,PGK1,SLC25A12,PHKB,PCK2,UGP2,PYGM	glucose metabolic process	BP
GO:0055114	1.90343e-09	1.81326e-08	FMO1,ME3,GPD1,SPR,ACADS,UQCRFS1,GPX3,MSRB2,NNT,IDH3G,MDH1,OXA1L,PHGDH,PDHA1,DHRS4,NDUFS1,IYD	oxidation-reduction process	BP
GO:0044255	2.92424e-09	2.64644e-08	ACAT1,OXCT1,GPD1,CRAT,ACADS,ACACB,GPD2,AGT,SLC25A20,CPT1B,MCEE,MUT,GK	cellular lipid metabolic process	BP
GO:0006936	1.56143e-07	1.13048e-06	MYOM1,CHRNE,MYL6B,TPM1,OXTR,ACTA2,MYOM2,TPM3,ACTA1,TTN	muscle contraction	BP
GO:0006754	1.81933e-07	1.21962e-06	ATP5O,ATP5B,ATP2A2,ATP2A1,ATP1A2,ATP1B4,ATP5S	ATP biosynthetic process	BP
GO:0030049	1.81933e-07	1.21962e-06	MYBPC2,MYL6B,TNNT1,TPM1,TPM3,ACTA1,TTN	muscle filament sliding	BP
Enriched GOBP in LW
Items	P-value obtained with up-regulated genes in LW		List of genes	Function	Ontology
	Unadjusted	FDR
The first twelve enriched Gene Ontologies at day 90
GO:0007155	5.82058e-16	1.71707e-14	CD4,CTNNA3,LOXL2,COL7A1,CADM1,COL21A1,EMILIN1,MEGF10,DPP4,FLRT2,SRPX,EMILIN2,FBLN7,CD9,THBS3,COL15A1,NCAM1,COL16A1,COL20A1,CTNND1,PCDH18,CDH12,VCAN,CXCL12,TPBG,PTPRF,POSTN,COL12A1,CHST10,TYRO3,ITGB1,CDH11	cell adhesion	BP
GO:0007275	4.95998e-07	3.99053e-06	FYN,STMN1,PRELID1,NES,CITED1,CADM1,DYNC2H1,SLIT3,HES6,DLK1,LBH,GLIS2,PDCD1,CENPF,ENC1,DCLK1,CECR1,COL15A1,PCOLCE,WNT2B,DMBT1,EGFR,MDK,ADAMTS9,VCAN,CIT,ITGB1	multicellular organismal development	BP
GO:0007399	1.10312e-05	4.64886e-05	STMN1,FGF11,DPYSL3,GFRA1,SLIT3,HES6,GLIS2,ENC1,DCLK1,FNBP1,JUP,CHRM1,MDK,PTPRF,CIT	nervous system development	BP
GO:0008285	5.95298e-06	2.92688e-05	EMP3,SOX4,CDKN2B,IGFBP6,CD9,TGFB3,S100A11,TIMP2,MEG3,PTPRF,TES,CDK6,ETS1,ITGB1	negative regulation of cell proliferation	BP
GO:0007165	3.49987e-06	1.82199e-05	STMN1,CD4,FGF11,PDIA3,ANGPTL1,RAP2B,SPARC,IL1RAPL2,EXT2,ARHGAP11A,IGFBP6,PDCD1,CXCL13,COL15A1,SYDE1,S100A11,IGSF1,GNAT1,EGFR,CXCL14,GNAI3,ANXA5,CHRM1,MDK,SRI,CXCL12,TYRO3,RAP2A,ODZ4	signal transduction	BP
GO:0007411	5.28695e-08	4.67895e-07	FYN,EZR,DPYSL3,FGFR1,GFRA1,COL4A1,SLIT3,COL5A2,CDK5R1,PAK1,NCAM1,KIF4A,EGFR,YWHAB,MEG3,ITGB1	axon guidance	BP
GO:0030154	1.25121e-05	4.92144e-05	STMN1,CITED1,CADM1,SLIT3,HES6,GLIS2,EXT2,SH2B3,CENPF,DCLK1,COL15A1,DMBT1,PEG10,MDK,MEG3,NFATC4,CIT	cell differentiation	BP
GO:0001501	5.96841e-06	2.85516e-05	CHRD,FGFR1,SOX4,COL5A2,ANXA2,FBN1,POSTN,COL12A1,CDH11	skeletal system development	BP
GO:0007596	3.86898e-05	0.000122287	FYN,SHC1,ATP2B4,SPARC,SH2B3,KIFC1,GUCY1B3,CD9,KIF4A,FLNA,TGFB3,GNAI3,GNAS,ANXA5,ITGB1	blood coagulation	BP
GO:0008284	1.13254e-05	4.55588e-05	CD81,SHC1,HCLS1,FGFR1,SOX4,FGFR4,DPP4,EGFR,CHRM1,CTSH,MARCKSL1,ODC1,ETS1,ITGB1	positive regulation of cell proliferation	BP
GO:0030168	9.17728e-05	0.000246118	FYN,ATP2B4,SPARC,GUCY1B3,CD9,FLNA,TGFB3,GNAI3,GNAS,TYRO3	platelet activation	BP
GO:0007420	1.33029e-06	8.40933e-06	CKB,NES,CITED1,CADM1,ARF4,CDK5R1,PHGDH,CD9,TMEM132A,TSPAN2,PCDH18	brain development	BP
The first twelve enriched Gene Ontologies at day 110
GO:0005975	2.98216e-07	1.52998e-06	GPI,FGGY,PHKA1,IDH3G,MDH1,GOT2,SLC3A2,CS,SLC25A12,PHKB,GK,NUP85,PYGM	carbohydrate metabolic process	BP
GO:0006810	1.86139e-10	2.44049e-09	MB,SLC25A3,APOO,ATP5B,CRAT,NDUFA6,NDUFA12,ATP2A2,UQCRFS1,P2RX5,ABCB7,NDUFA3,DYNLL2,SLC25A19,SLC25A33,CD36,GOT2,CLIC5,CPT1B,PTGDS,NDUFB5,NDUFS1,SLC7A7	transport	BP
GO:0055085	7.28433e-11	1.22793e-09	ATP5O,SLC1A3,ATP2A2,AQP7,SLC22A16,ABCB7,SLC4A7,SLC25A19,ATP2A1,SLC3A2,KCNAB1,STEAP3,ATP1A2,SLC25A12,KCNG2,VDAC2,SLC46A3,SLC27A1,NUP85,KCNC4,TFRC,VDAC1,SLC38A4,SLC7A7	transmembrane transport	BP
GO:0022904	4.37102e-11	8.59633e-10	ATP5O,ATP5B,NDUFA6,PPARGC1A,NDUFA12,UQCRFS1,COX5B,NDUFA3,COQ7,NDUFB5,NDUFS1	respiratory electron transport chain	BP
GO:0006094	2.41005e-08	2.03133e-07	GPI,PPARGC1A,MDH1,GPD2,GOT2,GPT,SLC25A12	gluconeogenesis	BP
GO:0034641	3.69314e-08	2.56347e-07	ACAT1,BCAT2,CCBL2,GOT2,SLC3A2,CPS1,GPT,DLD,GLUD1,SLC38A4,CKM,SLC7A7	cellular nitrogen compound metabolic process	BP
GO:0006006	8.69323e-06	2.84945e-05	GPI,PHKA1,MDH1,GOT2,SLC25A12,PHKB,PYGM	glucose metabolic process	BP
GO:0055114	1.49148e-06	6.51833e-06	FMO1,ME3,ACADS,UQCRFS1,GPX3,NNT,IDH3G,MDH1,OXA1L,PDHA1,NDUFS1	oxidation-reduction process	BP
GO:0044255	4.32976e-08	2.8384e-07	ACAT1,CRAT,ACADS,ACACB,GPD2,AGT,CPT1B,MCEE,MUT,GK	cellular lipid metabolic process	BP
GO:0006936	0.000751961	0.00150392	MYL6B,OXTR,ACTA2,TPM3,ACTA1	muscle contraction	BP
GO:0006754	2.95889e-07	1.58704e-06	ATP5O,ATP5B,ATP2A2,ATP2A1,ATP1A2,ATP5S	ATP biosynthetic process	BP
GO:0030049	7.64146e-06	2.57626e-05	MYBPC2,MYL6B,TNNT1,TPM3,ACTA1	muscle filament sliding	BP
