# Supplementary material for: Muscle transcriptomic investigation of late fetal development identifies candidate genes for piglet maturity
Source: BMC Genomics. 2014 Sep 17;15(1):797. doi: 10.1186/1471-2164-15-797 (PMC4287105; doi:10.1186/1471-2164-15-797)
Supplement: Supplementary file 6 — Additional file 6: Features of genes in the relevance network '.xlsx’ file. Gene names, probe name, degree, betweenness centrality and community of genes in the relevance network. (XLSX 17 KB) [file 12864_2014_6780_MOESM6_ESM.xlsx]

## Sheet: network
ADDITIONAL FILE 6
Features of genes in the relevance network (96 genes)
Gene names	Probe names	Community	Degree	Betweenness centrality
NUSAP1	A_72_P072236	1	30	356.11
unknown	A_72_P290409	1	26	252.502
KIFC1	A_72_P284989	1	26	206.889
SPC24	A_72_P405408	1	26	200.043
unknown	A_72_P410118	1	26	107.825
FAM64A	O11735	1	25	137.992
ARHGAP11A	A_72_P043141	1	23	65.3998
TCF19	OTTSUST00000000803	1	23	55.6422
SGOL1	A_72_P162006	1	22	99.3409
KIF4A	O5476	1	22	42.3549
TACC3	A_72_P014171	1	21	56.4618
TRIP4	A_72_P501145	1	20	67.3904
CKS2	O10576	1	18	39.3742
TOP2A	A_72_P298629	1	18	24.1777
MYBL2	A_72_P006016	1	16	147.965
ASPM	A_72_P442508	1	16	28.047
KIF4	A_72_P205627	1	16	2.19256
EMILIN1	A_72_P184561	1	15	447.552
CENPF	A_72_P145851	1	15	3.22725
MDK	gi|52351968|gb|AY610386.1|	1	11	98.2518
SPG21	O10284	1	11	0
unknown	OTTSUST00000000614	1	8	55.1333
LPIN2	A_72_P292904	1	5	99.9546
LIMA1	O10009	1	4	94
SOX4	A_72_P404508	1	4	0
PDIA6	O13091	1	3	94
SPC25	A_72_P380163	1	3	0
ADAMTS9	A_72_P043826	1	2	0
MARCKSL1	O8831	1	2	0
unknown	A_72_P039421	1	1	0
BASP1	A_72_P049831	1	1	0
EPLIN-B	A_72_P650834	1	1	0
FYN	gi|122891857|ref|NM_001080206.2|	1	1	0
STMN1	A_72_P223227	2	25	366.837
unknown	A_72_P080321	2	21	562.452
SCT	A_72_P414018	2	16	333.187
COL21A1	A_72_P657949	2	16	315.579
VCAN	A_72_P322278	2	16	312.816
FSTL1	O10038	2	10	549.069
IL18	A_72_P232887	2	10	487.919
PCPA1	A_72_P035771	2	7	146.264
ANXA2	A_72_P177456	2	6	290.882
unknown	A_72_P108876	2	6	0.240909
unknown	A_72_P306913	2	5	89.328
VIM	A_72_P036391	2	4	136.525
TGFB3	A_72_P223537	2	4	125.185
unknown	A_72_P055116	2	4	121.328
MAGED2	A_72_P348613	2	4	100.019
FXR2	A_72_P158011	2	4	0.428571
unknown	A_72_P600728	2	3	62.4937
POSTN	A_72_P147831	2	3	60.7906
MEST	A_72_P517687	2	3	0
TRNP1	A_72_P210252	2	2	31.3279
unknown	A_72_P377828	2	2	0
unknown	A_72_P028376	2	2	0
MATN2	A_72_P415073	2	2	0
MAGED1	A_72_P088426	2	1	0
SGCE	A_72_P136566	2	1	0
unknown	A_72_P154956	2	1	0
MTMR7	A_72_P498640	2	1	0
TMEM132A	A_72_P015251	2	1	0
unknown	A_72_P138296	2	1	0
TNNT2	O12845	2	1	0
FAP	A_72_P207492	3	8	275.652
unknown	A_72_P255032	3	5	212.002
PTMA	A_72_P728329	3	4	161.997
unknown	A_72_P512444	3	4	155.795
COL5A2	A_72_P223952	3	4	145.558
COL3A1	O2412	3	4	140.05
COL1A2	A_72_P095131	3	4	71.2721
DCN	A_72_P596994	3	3	239.748
COL1A1	A_72_P105886	3	3	0
COL20A1	gi|115551911|dbj|AK236318.1|	3	3	0
unknown	A_72_P408618	3	1	0
OGN	O562	3	1	0
S100A11	A_72_P041606	3	1	0
DCI	O14547	4	14	793.204
CDK6	A_72_P339688	4	10	805.529
YWHAQ	A_72_P133346	4	7	401.115
AIFM1	O11665	4	5	278
EZH2	O10045	4	5	183.109
ACADS	A_72_P061711	4	5	103.864
MDH1	A_72_P303074	4	4	95.858
NDUFS1	A_72_P089311	4	3	7.875
CPT1B	O14505	4	3	7.875
PDHA1	A_72_P086206	4	3	0
OXA1L	O14558	4	2	94
unknown	A_72_P072416	4	2	0
unknown	A_72_P190556	4	2	0
ZNF644	A_72_P694878	4	2	0
APOO	A_72_P350828	4	2	0
VDAC1	A_72_P035526	4	1	0
DCLK1	A_72_P076906	4	1	0
COQ4	O6165	4	1	0
TMEM52	O6379	4	1	0
CECR5	A_72_P314418	4	1	0
