# Supplementary material for: Muscle transcriptomic investigation of late fetal development identifies candidate genes for piglet maturity
Source: BMC Genomics. 2014 Sep 17;15(1):797. doi: 10.1186/1471-2164-15-797 (PMC4287105; doi:10.1186/1471-2164-15-797)
Supplement: Supplementary file 7 — Additional file 7: Complete list of enriched GO (BP, MF and CC) in the four communities of the relevance network '.xlsx’ file. The file gives the GO items, the corresponding functions, the classes of ontology, the lists of genes, the numbers of genes in the input lists and the reference lists and p-values (unadjusted or FDR). (XLSX 21 KB) [file 12864_2014_6780_MOESM7_ESM.xlsx]

## Sheet: Sheet1
ADDITIONAL FILE 7
Complete list of enriched Gene Ontology in the four communities of the relevance network
Items	Functions	Ontology	List of genes	Number of genes in the input list with the annotation	Number of genes in the reference list with the annotation (size of reference 34208)	P-value
						Unadjusted	FDR
Enriched Gene Ontology of community 1 (27 genes)
GO:0051301	cell division	BP	SPC25,CENPF,KIFC1,NUSAP1,CKS2,ASPM,SPC24,SGOL1	8	286	4.18728e-11	2.59611e-09
GO:0007059	chromosome segregation	BP	SPC25,CENPF,TOP2A,SGOL1	4	59	1.35935e-07	2.80933e-06
GO:0000236	mitotic prometaphase	BP	SPC25,CENPF,SPC24,SGOL1	4	85	5.96352e-07	9.24345e-06
GO:0000087	M phase of mitotic cell cycle	BP	SPC25,CENPF,SPC24,SGOL1	4	95	9.32604e-07	1.15643e-05
GO:0000070	mitotic sister chromatid segregation	BP	KIFC1,NUSAP1	2	15	6.2594e-05	0.000277202
GO:0000278	mitotic cell cycle	BP	SPC25,CENPF,SPC24,SGOL1	4	304	9.13291e-05	0.000377493
GO:0007049	cell cycle	BP	KIFC1,NUSAP1,CKS2,ASPM	4	435	0.000358958	0.00130914
GO:0021987	cerebral cortex development	BP	TACC3,MDK	2	37	0.000392795	0.00135296
GO:0048015	phosphatidylinositol-mediated signaling	BP	TOP2A,CKS2	2	73	0.00152304	0.00377715
GO:0042493	response to drug	BP	FYN,CENPF,TOP2A	3	301	0.0016871	0.00387409
GO:0008283	cell proliferation	BP	TACC3,CENPF,CKS2	3	312	0.00186877	0.00413798
GO:0007018	microtubule-based movement	BP	KIFC1,KIF4A	2	90	0.00230199	0.00475744
GO:0007596	blood coagulation	BP	FYN,KIFC1,KIF4A	3	457	0.00545995	0.0109199
GO:0007275	multicellular organismal development	BP	FYN,CENPF,MDK,ADAMTS9	4	945	0.00612137	0.0111625
GO:0045893	positive regulation of transcription, DNA-dependent	BP	SOX4,TRIP4,MDK	3	468	0.00583104	0.0112976
GO:0006260	DNA replication	BP	CENPF,TOP2A	2	152	0.00640073	0.0113384
GO:0043065	positive regulation of apoptotic process	BP	SOX4,TOP2A	2	178	0.00867631	0.0141561
GO:0007411	axon guidance	BP	FYN,KIF4A	2	307	0.0243087	0.0342532
GO:0008284	positive regulation of cell proliferation	BP	SOX4,MARCKSL1	2	361	0.0327671	0.0432247
GO:0006355	regulation of transcription, DNA-dependent	BP	SOX4,MYBL2,LPIN2,TOP2A	4	1609	0.0361017	0.0466314
GO:0005694	chromosome	CC	SPC25,CENPF,KIF4A,NUSAP1,TOP2A,SPC24,SGOL1	7	265	1.20321e-09	3.72996e-08
GO:0005634	nucleus	CC	SPC25,SOX4,TRIP4,MYBL2,LPIN2,CENPF,KIFC1,SPG21,KIF4A,NUSAP1,TOP2A,ASPM,BASP1,SPC24,SGOL1	15	5441	2.63291e-06	2.72067e-05
GO:0031262	Ndc80 complex	CC	SPC25,SPC24	2	4	3.59602e-06	2.78692e-05
GO:0005856	cytoskeleton	CC	TRIP4,CENPF,KIFC1,KIF4A,NUSAP1,BASP1,SGOL1	7	846	3.18207e-06	2.81841e-05
GO:0005737	cytoplasm	CC	LIMA1,TACC3,SOX4,TRIP4,LPIN2,CENPF,KIFC1,SPG21,KIF4A,NUSAP1,TOP2A,ASPM,BASP1,SGOL1	14	5302	1.21547e-05	7.53593e-05
GO:0000777	condensed chromosome kinetochore	CC	SPC25,SPC24,SGOL1	3	61	1.53059e-05	8.62697e-05
GO:0005829	cytosol	CC	FYN,SPC25,ARHGAP11A,LPIN2,CENPF,SPG21,KIF4A,SPC24,SGOL1	9	2146	2.46306e-05	0.000127258
GO:0000922	spindle pole	CC	CENPF,ASPM,SGOL1	3	75	2.85065e-05	0.000135954
GO:0005819	spindle	CC	CENPF,KIFC1,NUSAP1	3	113	9.68881e-05	0.000375441
GO:0005730	nucleolus	CC	SOX4,TRIP4,FAM64A,KIF4A,NUSAP1,TOP2A	6	1461	0.00082064	0.00267788
GO:0000776	kinetochore	CC	CENPF,SGOL1	2	55	0.000868189	0.00269139
GO:0000775	chromosome, centromeric region	CC	CENPF,SGOL1	2	59	0.000998374	0.00294758
GO:0016363	nuclear matrix	CC	CENPF,KIF4A	2	74	0.00156459	0.00373095
GO:0030496	midbody	CC	CENPF,KIF4A	2	73	0.00152304	0.00377715
GO:0005815	microtubule organizing center	CC	TRIP4,KIFC1	2	86	0.0021049	0.00450013
GO:0005874	microtubule	CC	KIFC1,NUSAP1	2	262	0.0180826	0.0266933
GO:0005768	endosome	CC	FYN,SPG21	2	280	0.0204792	0.0295281
GO:0005813	centrosome	CC	TACC3,SGOL1	2	323	0.0267065	0.0367957
GO:0042609	CD4 receptor binding	MF	FYN,SPG21	2	5	5.99045e-06	4.12675e-05
GO:0003777	microtubule motor activity	MF	KIFC1,KIF4A	2	73	0.00152304	0.00377715
GO:0005515	protein binding	MF	FYN,SPC25,SOX4,EMILIN1,CENPF,FAM64A,TOP2A,BASP1,SPC24,SGOL1	10	4463	0.00143449	0.00404266
GO:0005516	calmodulin binding	MF	ASPM,MARCKSL1	2	148	0.00607897	0.0114211
GO:0008022	protein C-terminus binding	MF	CENPF,TOP2A	2	159	0.00698218	0.0120249
GO:0019904	protein domain specific binding	MF	TACC3,BASP1	2	162	0.00723847	0.0121293
GO:0003677	DNA binding	MF	SOX4,MYBL2,KIF4A,NUSAP1,TOP2A	5	1785	0.0118797	0.0188857
GO:0003713	transcription coactivator activity	MF	TRIP4,LPIN2	2	220	0.0130014	0.0201521
GO:0003682	chromatin binding	MF	CENPF,TOP2A	2	226	0.0136822	0.0206901
GO:0005524	ATP binding	MF	FYN,KIFC1,KIF4A,TOP2A	4	1489	0.0282306	0.03805
Enriched Gene Ontology of community 2 (20 genes)
GO:0032967	positive regulation of collagen biosynthetic process	BP	TGFB3,IL18	2	15	3.39429e-05	0.000254572
GO:0030049	muscle filament sliding	BP	TNNT2,VIM	2	37	0.000213641	0.00128184
GO:0001501	skeletal system development	BP	ANXA2,POSTN	2	134	0.00276301	0.00753547
GO:0007155	cell adhesion	BP	COL21A1,VCAN,POSTN	3	556	0.00396235	0.00914389
GO:0001525	angiogenesis	BP	ANXA2,IL18	2	160	0.00390835	0.00977088
GO:0001666	response to hypoxia	BP	TGFB3,IL18	2	175	0.00465357	0.00997194
GO:0031012	extracellular matrix	CC	COL21A1,MATN2,TGFB3,VCAN,POSTN	5	146	1.94641e-08	5.83922e-07
GO:0005576	extracellular region	CC	COL21A1,MATN2,ANXA2,TGFB3,SCT,IL18,VCAN,FSTL1,POSTN	9	1913	5.02158e-07	7.53238e-06
GO:0005578	proteinaceous extracellular matrix	CC	MATN2,VCAN,POSTN	3	209	0.000237351	0.00118676
GO:0005737	cytoplasm	CC	STMN1,SGCE,COL21A1,FXR2,MAGED1,ANXA2,MTMR7,TGFB3,VIM,IL18	10	5302	0.00032562	0.00139551
GO:0042383	sarcolemma	CC	SGCE,ANXA2	2	66	0.000681118	0.00255419
GO:0005615	extracellular space	CC	TGFB3,IL18,VCAN,FSTL1	4	784	0.000989911	0.0032997
GO:0043234	protein complex	CC	MAGED1,ANXA2	2	217	0.00705896	0.0132355
GO:0005829	cytosol	CC	STMN1,TNNT2,MTMR7,VIM,IL18	5	2146	0.00677842	0.0135568
GO:0005856	cytoskeleton	CC	STMN1,SGCE,VIM	3	846	0.0125541	0.0209234
GO:0005509	calcium ion binding	MF	SGCE,MATN2,ANXA2,VCAN,FSTL1	5	662	3.25729e-05	0.000325729
GO:0008201	heparin binding	MF	FSTL1,POSTN	2	124	0.00237286	0.00711858
GO:0005198	structural molecule activity	MF	COL21A1,VIM	2	225	0.0075691	0.0133572
GO:0042802	identical protein binding	MF	TGFB3,VIM	2	299	0.0130404	0.0205901
Enriched Gene Ontology of community 3 (10 genes)
GO:0005581	collagen	CC	COL3A1,COL1A2,COL5A2,COL20A1	4	92	1.01596e-08	9.14368e-08
GO:0031012	extracellular matrix	CC	OGN,COL5A2,DCN	3	146	8.94083e-06	2.68225e-05
GO:0005615	extracellular space	CC	OGN,FAP,COL20A1,DCN	4	784	5.15032e-05	0.000115882
GO:0005578	proteinaceous extracellular matrix	CC	OGN,DCN	2	209	0.00161867	0.002428
GO:0005576	extracellular region	CC	OGN,COL5A2,COL20A1,DCN	4	1913	0.00155902	0.00280623
GO:0005201	extracellular matrix structural constituent	MF	COL3A1,COL1A2,COL5A2	3	68	8.92543e-07	4.01644e-06
GO:0042803	protein homodimerization activity	MF	FAP,S100A11	2	514	0.00936179	0.0120366
Enriched Gene Ontology of community 4 (17 genes)
GO:0055114	oxidation-reduction process	BP	ACADS,MDH1,OXA1L,PDHA1,NDUFS1	5	233	8.12921e-08	1.34132e-06
GO:0006635	fatty acid beta-oxidation	BP	ACADS,CPT1B	2	29	9.3632e-05	0.000617971
GO:0006631	fatty acid metabolic process	BP	ACADS,CPT1B	2	77	0.000665399	0.0024398
GO:0044255	cellular lipid metabolic process	BP	ACADS,CPT1B	2	128	0.00182106	0.00500792
GO:0009615	response to virus	BP	DCLK1,CDK6	2	144	0.00229605	0.00582844
GO:0006810	transport	BP	APOO,CPT1B,NDUFS1	3	604	0.00309686	0.00729975
GO:0008152	metabolic process	BP	CECR5,PDHA1	2	316	0.0105564	0.0174181
GO:0045892	negative regulation of transcription, DNA-dependent	BP	YWHAQ,EZH2	2	401	0.0165954	0.0238108
GO:0006468	protein phosphorylation	BP	DCLK1,CDK6	2	398	0.016362	0.024543
GO:0006915	apoptotic process	BP	NDUFS1,VDAC1	2	594	0.0344596	0.047382
GO:0005739	mitochondrion	CC	COQ4,ACADS,CECR5,MDH1,OXA1L,AIFM1,PDHA1,CPT1B,NDUFS1,VDAC1	10	1394	1.83186e-10	6.04513e-09
GO:0005743	mitochondrial inner membrane	CC	COQ4,AIFM1,NDUFS1,VDAC1	4	308	1.3984e-05	0.000153825
GO:0005758	mitochondrial intermembrane space	CC	AIFM1,NDUFS1	2	42	0.000197811	0.00108796
GO:0016020	membrane	CC	COQ4,APOO,OXA1L,AIFM1,TMEM52,CPT1B,NDUFS1,VDAC1	8	4065	0.000354699	0.00167215
GO:0005741	mitochondrial outer membrane	CC	CPT1B,VDAC1	2	102	0.00116286	0.00348859
GO:0005759	mitochondrial matrix	CC	ACADS,PDHA1	2	201	0.00440849	0.00855766
GO:0043234	protein complex	CC	YWHAQ,OXA1L	2	217	0.00511625	0.0093798
GO:0005813	centrosome	CC	YWHAQ,MDH1	2	323	0.0110076	0.0172976
GO:0016491	oxidoreductase activity	MF	MDH1,AIFM1,PDHA1,NDUFS1	4	437	5.47975e-05	0.000452079
GO:0050660	flavin adenine dinucleotide binding	MF	ACADS,AIFM1	2	77	0.000665399	0.0024398
GO:0009055	electron carrier activity	MF	AIFM1,NDUFS1	2	174	0.0033272	0.00731983
GO:0005515	protein binding	MF	YWHAQ,OXA1L,AIFM1,EZH2,NDUFS1,CDK6,VDAC1	7	4463	0.0037609	0.00775686
