# Supplementary material for: Muscle transcriptomic investigation of late fetal development identifies candidate genes for piglet maturity
Source: BMC Genomics. 2014 Sep 17;15(1):797. doi: 10.1186/1471-2164-15-797 (PMC4287105; doi:10.1186/1471-2164-15-797)
Supplement: Supplementary file 8 — Additional file 8: Complete list of differentially expressed probes impacted by maternal genome '.xlsx’ file. Features of 164 DEPs using model (3) (Gene symbol, gene name, probe name, p-value and Sus scrofa chromosome localization). P-value, Bonferroni and FDR were obtained by a F-type test comparing the complete model (3) and the reduced model without interaction between gestational age and maternal genotype. (XLSX 37 KB) [file 12864_2014_6780_MOESM8_ESM.xlsx]

## Sheet: Sheet1
ADDITIONAL FILE 8
Complete list of differentially expressed probes impacted by maternal genome (164 probes corresponding to 106 unique genes)
P-values represents the F-type test performed by comparing the complete model with the reduced model without interaction between maternal genotype and gestational age.
Gene symbol	Gene name	Probe name	P-value			Sus Scrofa 10.2 Localization
			Unadjusted	Bonferroni	FDR
C17ORF101	chromosome 17 open reading frame 101	O1914	3.82814e-08	0.00169847	0.000314238	chr12
ENPEP	Sus scrofa glutamyl aminopeptidase (aminopeptidase A) (ENPEP), mRNA	A_72_P035326	2.32492e-08	0.00103152	0.000314238	chr8
ENPEP	Sus scrofa glutamyl aminopeptidase (aminopeptidase A) (ENPEP), mRNA	A_72_P604233	3.54117e-08	0.00157115	0.000314238	chr8
ENPEP	glutamyl aminopeptidase (aminopeptidase A)	O11800	1.24024e-08	0.000550268	0.000314238	chr8
GBP1	Sus scrofa guanylate binding protein 1, interferon-inducible (GBP1), mRNA	A_72_P648637	4.21755e-08	0.00187124	0.000314238	chr4
GBP3	guanylate binding protein 3 (GBP3)	gi|115551583|dbj|AK239047.1|	4.24953e-08	0.00188543	0.000314238	chr4
SAMD14	Rep: SAMD14 protein - Bos taurus (Bovine), partial (25%) [TC614730]	A_72_P037746	8.43724e-08	0.00374344	0.000534777	unknown
unknown	unknown	A_72_P348728	1.075e-07	0.00476955	0.000550843	chr10
LOC100513590	unknown	A_72_P244967	1.11738e-07	0.00495759	0.000550843	chr3
unknown	unknown	A_72_P176326	1.9334e-07	0.00857813	0.000857813	chr4
TCEAL1	transcription elongation factor A (SII)-like 1	O8024	2.66414e-07	0.0118203	0.00107457	chrX
unknown	unknown	A_72_P231952	4.15828e-07	0.0184494	0.00153745	chr9
GBP1	Sus scrofa guanylate binding protein 1, interferon-inducible (GBP1), mRNA	A_72_P296689	5.07475e-07	0.0225156	0.00160826	chr4
IL1RAPL2	Sus scrofa interleukin 1 receptor accessory protein-like 2 (IL1RAPL2), mRNA	A_72_P466532	4.7236e-07	0.0209577	0.00160826	chrX
unknown	unknown	A_72_P296479	5.62348e-07	0.0249502	0.00166335	chr2
PLP2	proteolipid protein 2 (colonic epithelium-enriched)	O8860	6.82956e-07	0.0303014	0.00189384	chrX
ASPSCR1	alveolar soft part sarcoma chromosome region, candidate 1	O7256	1.02233e-06	0.0453586	0.00223198	chrGL896186.1
LPPR5	Sus scrofa lipid phosphate phosphatase-related protein type 5-like (LOC100514836), mRNA	A_72_P360083	1.01387e-06	0.0449835	0.00223198	chr4
ND2	NADH dehydrogenase subunit 2 [Source:RefSeq peptide;Acc:NP_008635] [ENSSSCT00000019664]	A_72_P442176	1.0075e-06	0.0447009	0.00223198	chrMT
PPP1R14C	protein phosphatase 1, regulatory (inhibitor) subunit 14C	A_72_P092786	1.06017e-06	0.0470374	0.00223198	chr1
SERPINA7	Sus scrofa serpin peptidase inhibitor, clade A (alpha-1 antiproteinase, antitrypsin), member 7 (SERPINA7), mRNA	A_72_P146506	1.10673e-06	0.0491035	0.00223198	chrX
unknown	unknown	A_72_P337968	1.05268e-06	0.0467054	0.00223198	chr13
CREM	Sus scrofa cAMP-responsive element modulator-like, transcript variant 2 (LOC100626146), mRNA	A_72_P256457	1.24157e-06	0.055086	0.00237955	chr10
LOC100517651	unknown	A_72_P290409	1.3408e-06	0.0594888	0.00237955	chr5
unknown	unknown	A_72_P211927	1.30269e-06	0.0577978	0.00237955	chrX
unknown	unknown	A_72_P422044	1.45042e-06	0.0643522	0.00247509	chr15
ITPRIP	inositol 1,4,5-triphosphate receptor interacting protein	O12530	1.51206e-06	0.067087	0.00248471	chr14
unknown	unknown	A_72_P007931	1.64704e-06	0.0730759	0.00253699	chr6
unknown	unknown	A_72_P511120	1.65824e-06	0.0735727	0.00253699	chrX
RNF182	ring finger protein 182	O8679	2.03202e-06	0.0901568	0.00300523	chr7
ACOT9	Uncharacterized protein [Source:UniProtKB/TrEMBL;Acc:F1SQ00] [ENSSSCT00000013314]	A_72_P684362	2.28364e-06	0.101321	0.00322824	chrX
NUSAP1	unknown	A_72_P072236	2.32834e-06	0.103304	0.00322824	chr1
SPC24	unknown	A_72_P405408	2.54904e-06	0.113096	0.00342715	unknown
DY437264	1573439 MARC 3PIG Sus scrofa cDNA 5', mRNA sequence [DY437264]	A_72_P400218	2.6318e-06	0.116768	0.00343435	chr5
ARG2	Sus scrofa arginase, type II (ARG2), mRNA	A_72_P719118	2.93605e-06	0.130267	0.00354546	chr7
TNNT3	Sus scrofa troponin T type 3 (skeletal, fast) (TNNT3), mRNA	A_72_P538200	2.95134e-06	0.130945	0.00354546	unknown
unknown	unknown	A_72_P508686	2.95668e-06	0.131182	0.00354546	chr7
unknown	unknown	A_72_P178536	3.12117e-06	0.13848	0.00364421	chr13
PCDH18	Sus scrofa protocadherin 18 (PCDH18), mRNA	A_72_P189296	3.5816e-06	0.158908	0.00397271	unknown
unknown	unknown	A_72_P022911	3.53113e-06	0.156669	0.00397271	chrX
unknown	unknown	A_72_P221872	3.88104e-06	0.172194	0.00399659	unknown
PLP2	Sus scrofa proteolipid protein 2-like (LOC100512511), mRNA	A_72_P301554	3.81363e-06	0.169203	0.00399659	chrX
PLP2	proteolipid protein 2 (colonic epithelium-enriched) (PLP2)	gi|52351278|gb|AY609710.1|	3.96344e-06	0.17585	0.00399659	chrX
UCKL1	uridine-cytidine kinase 1-like 1	O12679	3.95081e-06	0.17529	0.00399659	unknown
LACTB2	Sus scrofa beta-lactamase-like protein 2-like (LOC100153212), mRNA	A_72_P407703	4.2406e-06	0.188147	0.00418104	chr4
unknown	unknown	A_72_P350488	4.44064e-06	0.197022	0.0042831	chr8
ABCB7	ATP-binding cassette, sub-family B (MDR/TAP), member 7 (ABCB7)	gi|115551474|dbj|AK236152.1|	5.33728e-06	0.236804	0.00438526	chrX
ACOT9	Uncharacterized protein [Source:UniProtKB/TrEMBL;Acc:F1SQ00] [ENSSSCT00000013314]	A_72_P465445	5.26747e-06	0.233707	0.00438526	chrX
ACOT9	Sus scrofa acyl-coenzyme A thioesterase 9, mitochondrial-like (LOC100525265), mRNA	A_72_P531948	5.22377e-06	0.231768	0.00438526	chrX
ETS1	v-ets erythroblastosis virus E26 oncogene homolog 1 (avian)	O11830	5.33718e-06	0.2368	0.00438526	chr9
HLX	Sus scrofa h2.0-like homeobox protein-like (LOC100517234), mRNA	A_72_P182691	5.05791e-06	0.224409	0.00438526	chr10
TTN	Sus scrofa titin-like (LOC100625518), miscRNA	A_72_P312298	4.87728e-06	0.216395	0.00438526	chr15
unknown	unknown	A_72_P280114	4.99777e-06	0.221741	0.00438526	chr13
VEGFC	vascular endothelial growth factor C	gi|15182700|gb|BI403639.1|BI403639	4.70571e-06	0.208783	0.00438526	chr15
unknown	unknown	A_72_P141681	5.90958e-06	0.262196	0.00452062	chr5
ARG2	Sus scrofa arginase, type II (ARG2), mRNA	A_72_P709160	5.76108e-06	0.255608	0.00452062	chr7
C15ORF44	Rep: Diguanylate cyclase with PAS/PAC sensor - Acidiphilium cryptum (strain JF-5), partial (5%) [TC557763]	A_72_P115541	5.6783e-06	0.251935	0.00452062	chrGL896465.1
unknown	unknown	A_72_P410118	5.84656e-06	0.2594	0.00452062	chrGL895923.1
unknown	unknown	A_72_P054986	6.15383e-06	0.273033	0.00462768	chr13
ITM2A	Sus scrofa integral membrane protein 2A (ITM2A), mRNA	A_72_P165396	6.55479e-06	0.290823	0.00484705	chrX
MYBL2	Sus scrofa v-myb myeloblastosis viral oncogene homolog (avian)-like 2 (MYBL2), mRNA [NM_001244469]	A_72_P603178	7.2755e-06	0.322799	0.00529179	chr16
SGOL1	Sus scrofa shugoshin-like 1 (S. pombe) (SGOL1), mRNA	A_72_P162006	7.57517e-06	0.336095	0.00542089	chr13
ACOT9	Sus scrofa acyl-coenzyme A thioesterase 9, mitochondrial-like (LOC100525265), mRNA	A_72_P642470	8.01836e-06	0.355758	0.00560679	chrX
DPP4	dipeptidyl-peptidase 4	O11718	8.08769e-06	0.358834	0.00560679	chr15
ERCC1	Sus scrofa excision repair cross-complementing rodent repair deficiency, complementation group 1 (includes overlapping antisense sequence) (ERCC1), mRNA	A_72_P725483	8.68448e-06	0.385313	0.00563747	chrGL896496.1
KPNA2	Sus scrofa mRNA, clone:OVRM10175E06, expressed in ovary. [AK236306]	A_72_P557145	8.54927e-06	0.379314	0.00563747	chrGL894834.1
ND2	NADH dehydrogenase subunit 2 [Source:RefSeq peptide;Acc:NP_008635] [ENSSSCT00000019664]	A_72_P734766	8.53918e-06	0.378866	0.00563747	chrMT
TOP2A	topoisomerase (DNA) II alpha 170kDa	A_72_P298629	8.76726e-06	0.388986	0.00563747	chr12
unknown	unknown	A_72_P315228	8.76076e-06	0.388697	0.00563747	chr2
LRP4	low density lipoprotein receptor-related protein 4	O11833	8.96163e-06	0.39761	0.00568014	chr2
ARF1	ADP-ribosylation factor 1 [Source:RefSeq peptide;Acc:NP_001153899] [ENSSSCT00000015278]	A_72_P275924	9.36533e-06	0.415521	0.00569207	chr2
unknown	POSM0100006_F01 porcine skeletal muscle cDNA library (PoSM) Sus scrofa cDNA 3', mRNA sequence [BM190705]	A_72_P090071	9.20392e-06	0.40836	0.00569207	chr7
KCNC4	Sus scrofa potassium voltage-gated channel subfamily C member 4-like (LOC100512533), mRNA	A_72_P366808	9.34862e-06	0.41478	0.00569207	chr4
ENPEP	Sus scrofa glutamyl aminopeptidase (aminopeptidase A) (ENPEP), mRNA	A_72_P442776	9.68043e-06	0.429501	0.00580407	unknown
CTSK	Cathepsin K [Source:UniProtKB/Swiss-Prot;Acc:Q9GLE3] [ENSSSCT00000007283]	A_72_P749400	9.85961e-06	0.437451	0.0058171	chr4
GSTM3	glutathione S-transferase mu 3 (brain)	O13676	1.07164e-05	0.475467	0.0058171	unknown
HMGN5	nucleosomal binding protein 1	O11958	1.07874e-05	0.478616	0.0058171	unknown
KDM1B	amine oxidase (flavin containing) domain 1	O4851	1.04935e-05	0.465577	0.0058171	chr7
LPAR4	Sus scrofa lysophosphatidic acid receptor 4 (LOC100038017), mRNA	A_72_P407213	1.10229e-05	0.489063	0.0058171	chrX
ND2	NADH dehydrogenase subunit 2 [Source:RefSeq peptide;Acc:NP_008635] [ENSSSCT00000019664]	A_72_P766062	1.10311e-05	0.489427	0.0058171	chrMT
PHGR1	Sus scrofa hypothetical protein LOC100525797 (LOC100525797), mRNA	A_72_P518837	1.11585e-05	0.49508	0.0058171	chr1
unknown	unknown	A_72_P009596	1.0777e-05	0.478154	0.0058171	unknown
unknown	unknown	A_72_P347798	1.12755e-05	0.50027	0.0058171	unknown
unknown	unknown	A_72_P409838	1.04027e-05	0.461548	0.0058171	chr8
unknown	unknown	A_72_P499395	1.12396e-05	0.498679	0.0058171	chr1
ZNF467	Sus scrofa zinc finger protein 467 (ZNF467), mRNA	A_72_P258487	1.09999e-05	0.488043	0.0058171	chrGL892911.1
SDPR	serum deprivation response (phosphatidylserine binding protein)	O12431	1.15493e-05	0.51242	0.00582295	chr15
TCF19	unknown	OTTSUST00000000803	1.15126e-05	0.510789	0.00582295	chr7
TPM4	Sus scrofa tropomyosin 4 (TPM4), mRNA	A_72_P661514	1.18345e-05	0.525075	0.00589972	chr2
LACTB2	Sus scrofa beta-lactamase-like protein 2-like (LOC100153212), mRNA	A_72_P680071	1.21973e-05	0.541168	0.00594668	chr4
MPP6	unknown	A_72_P380523	1.22358e-05	0.542879	0.00594668	chr18
unknown	unknown	A_72_P319213	1.23308e-05	0.547094	0.00594668	chr5
DNPEP	Sus scrofa aspartyl aminopeptidase (DNPEP), mRNA	A_72_P650079	1.29501e-05	0.574568	0.00607255	chr15
KIFC1	Sus scrofa kinesin family member C1 (KIFC1), mRNA	A_72_P284989	1.29204e-05	0.573253	0.00607255	chr7
TRNP1	Sus scrofa TMF-regulated nuclear protein 1-like (LOC100511386), mRNA	A_72_P210252	1.30024e-05	0.576892	0.00607255	chr6
ERCC1	Sus scrofa excision repair cross-complementing rodent repair deficiency, complementation group 1 (includes overlapping antisense sequence) (ERCC1), mRNA	A_72_P747210	1.35933e-05	0.603108	0.00621761	chrGL895036.1
MDK	midkine (neurite growth-promoting factor 2) (MDK)	gi|52351968|gb|AY610386.1|	1.35679e-05	0.601979	0.00621761	chr2
EPLIN-B	Sus scrofa EPLIN-b (LOC100137084), mRNA	A_72_P650834	1.39796e-05	0.620246	0.00632904	chr5
ACOT9	Sus scrofa acyl-coenzyme A thioesterase 9, mitochondrial-like (LOC100525265), mRNA	A_72_P254067	1.46456e-05	0.649796	0.0065636	chrX
UGP2	Sus scrofa UDP-glucose pyrophosphorylase 2 (UGP2), mRNA	A_72_P606238	1.56714e-05	0.695309	0.00695309	chr3
DHRS4	Dehydrogenase/reductase SDR family member 4 [Source:UniProtKB/Swiss-Prot;Acc:Q8WNV7] [ENSSSCT00000002252]	A_72_P156241	1.69469e-05	0.751901	0.00712206	chr7
FAM64A	family with sequence similarity 64, member A	O11735	1.67323e-05	0.742378	0.00712206	chr12
MCAM	Rep: PREDICTED: melanoma cell adhesion molecule - Pan troglodytes, partial (49%) [TC574555]	A_72_P400763	1.69582e-05	0.752402	0.00712206	chr9
RAP2A	1112262 MARC 4PIG Sus scrofa cDNA 5', mRNA sequence [DN113023]	A_72_P208827	1.70154e-05	0.754938	0.00712206	chr13
SCG3	Sus scrofa secretogranin III (SCG3), mRNA	A_72_P492743	1.6411e-05	0.728122	0.00712206	chr1
unknown	unknown	A_72_P090931	1.64296e-05	0.72895	0.00712206	unknown
LIMA1	LIM domain and actin binding 1	O10009	1.72589e-05	0.765744	0.00715649	chr5
CDR2L	cerebellar degeneration-related protein 2-like	O8897	1.74845e-05	0.775754	0.00715956	chr12
HLX	H2.0-like homeobox	O5889	1.75891e-05	0.780392	0.00715956	unknown
ADH4	alcohol dehydrogenase 4 (class II), pi polypeptide	O13109	1.79396e-05	0.795944	0.00717945	chr8
unknown	unknown	A_72_P171116	1.79616e-05	0.796919	0.00717945	chr14
SPARC	secreted protein, acidic, cysteine-rich (osteonectin)	O2581	1.84872e-05	0.82024	0.00732357	chr16
C9ORF5	chromosome 9 open reading frame 5	O14274	1.94163e-05	0.861463	0.00747438	chr1
CDC42	cell division cycle 2, G1 to S and G2 to M (CDC2)	gi|115551003|dbj|AK238864.1|	2.01723e-05	0.895003	0.00747438	chr14
CLDN11	Sus scrofa clone Clu_1336.scr.msk.p1.Contig5, mRNA sequence. [AY609490]	A_72_P196052	2.01558e-05	0.894273	0.00747438	chr13
DNPEP	Sus scrofa aspartyl aminopeptidase (DNPEP), mRNA	A_72_P632566	2.12264e-05	0.941772	0.00747438	chr15
HELLS	Sus scrofa helicase, lymphoid-specific, transcript variant 2 (HELLS), mRNA	A_72_P489896	2.06357e-05	0.915566	0.00747438	chr14
MAGED2	unknown	A_72_P348613	1.97106e-05	0.874518	0.00747438	chrX
MYBL2	Sus scrofa v-myb myeloblastosis viral oncogene homolog (avian)-like 2 (MYBL2), mRNA [NM_001244469]	A_72_P006016	2.02298e-05	0.897556	0.00747438	chr16
NR4A3	neuron-derived orphan receptor-1 alfa [Source:RefSeq peptide;Acc:NP_999412]	A_72_P008081	2.09363e-05	0.9289	0.00747438	chr1
STMN1	Sus scrofa stathmin 1 (STMN1), mRNA	A_72_P743367	2.12255e-05	0.941733	0.00747438	chr6
UBE2C	unknown	A_72_P368728	2.07276e-05	0.919642	0.00747438	chr17
unknown	unknown	A_72_P364358	2.01843e-05	0.895539	0.00747438	chr1
unknown	unknown	A_72_P367603	2.065e-05	0.916201	0.00747438	chr8
VCAN	versican	A_72_P322278	2.05339e-05	0.91105	0.00747438	chr2
ZNF839	zinc finger protein 839	O4648	1.94293e-05	0.862038	0.00747438	chr7
ACVR1B	Sus scrofa activin A receptor, type IB (ACVR1B), mRNA	A_72_P453992	2.14562e-05	0.951967	0.0074958	chr5
ESPL1	extra spindle pole bodies homolog 1 (S. cerevisiae)	O239	2.16618e-05	0.961092	0.00750853	chr5
CDCA3	cell division cycle associated 3	O183	2.20897e-05	0.980076	0.00753905	chr5
MAP3K5	mitogen-activated protein kinase kinase kinase 5 (MAP3K5)	gi|59776347|gb|DN103431.1|DN103431	2.19283e-05	0.972915	0.00753905	chr1
unknown	unknown	A_72_P100891	2.31083e-05	1	0.00772455	chrGL893192.2
DDX17	Probable ATP-dependent RNA helicase DDX17 (EC 3.6.1.-)(DEAD box protein 17)(RNA-dependent helicase p72)(DEAD box protein p72) [Source:UniProtKB/Swiss-Prot;Acc:Q92841]	A_72_P367688	2.30516e-05	1	0.00772455	chr5
HMGN1	high-mobility group nucleosome binding domain 1	O9747	2.31555e-05	1	0.00772455	chr13
NCAM1	neural cell adhesion molecule 1	O2324	2.45435e-05	1	0.00794852	chr9
RAD51	RAD51 homolog (RecA homolog, E. coli) (S. cerevisiae) (RAD51)	gi|90237405|gb|BX666560.2|BX666560	2.44512e-05	1	0.00794852	chr1
SOX4	Sus scrofa transcription factor SOX-4-like (LOC100512542), mRNA	A_72_P404508	2.41201e-05	1	0.00794852	chr7
unknown	unknown	A_72_P039421	2.44633e-05	1	0.00794852	unknown
TICAM1	toll-like receptor adaptor molecule 1	O6083	2.47682e-05	1	0.00796316	chrGL896276.1
PHGR1	Sus scrofa hypothetical protein LOC100525797 (LOC100525797), mRNA	A_72_P395408	2.51043e-05	1	0.00797737	chr1
STMN1	stathmin 1/oncoprotein 18 (STMN1)	gi|57528034|ref|NM_001009582.1|	2.5179e-05	1	0.00797737	chr6
TRIP4	Sus scrofa PCNA-associated factor-like (LOC100514810), mRNA	A_72_P501145	2.55316e-05	1	0.00797737	chr1
unknown	unknown	A_72_P218247	2.54132e-05	1	0.00797737	unknown
DHRS4	Sus scrofa dehydrogenase/reductase (SDR family) member 4 (DHRS4), mRNA	A_72_P496296	2.62584e-05	1	0.00814707	chr7
BGLAP	bone gamma-carboxyglutamate (gla) protein (osteocalcin) (BGLAP)	gi|25245997|gb|AY150038.1|	2.67362e-05	1	0.00819494	chr4
BGLAP	bone gamma-carboxyglutamate (gla) protein (osteocalcin) (BGLAP)	gi|77589690|gb|DV224135.1|DV224135	2.69458e-05	1	0.00819494	chr4
MYBL2	v-myb myeloblastosis viral oncogene homolog (avian)-like 2	A_72_P350008	2.69668e-05	1	0.00819494	chr16
CXCL12	Sus scrofa mRNA, clone:OVRM10045D10, expressed in ovary. [AK235057]	A_72_P713558	2.80791e-05	1	0.00847493	chr14
unknown	unknown	A_72_P328303	2.89635e-05	1	0.0086828	chrJH118695.1
C6ORF170	chromosome 6 open reading frame 170	A_72_P171541	2.92162e-05	1	0.00869561	chr1
RAP1A	Sus scrofa RAP1A, member of RAS oncogene family, transcript variant 1 (RAP1A), mRNA	A_72_P501090	2.93982e-05	1	0.00869561	chr4
FRZB	Sus scrofa secreted frizzled-related protein 3-like (LOC100152419), mRNA	A_72_P677717	2.96893e-05	1	0.00870586	chr15
KDR	Sus scrofa kinase insert domain receptor (a type III receptor tyrosine kinase) (KDR), mRNA	A_72_P031271	2.98254e-05	1	0.00870586	chr8
OSTF1	Sus scrofa osteoclast-stimulating factor 1-like (LOC100621960), mRNA	A_72_P742017	3.12461e-05	1	0.00906096	chr1
CSDAP1	cold shock domain protein A pseudogene 1	A_72_P017131	3.15966e-05	1	0.0091031	chr5
JAM2	junctional adhesion molecule 2 (JAM2)	gi|52351715|gb|AY610145.1|	3.22663e-05	1	0.00923607	chrJH118804.1
LOC100513524	unknown	A_72_P067206	3.24878e-05	1	0.00923986	chr2
ND2	NADH dehydrogenase subunit 2 [Source:RefSeq peptide;Acc:NP_008635] [ENSSSCT00000019664]	A_72_P737152	3.34833e-05	1	0.00940246	chrMT
TACC3	Sus scrofa transforming acidic coiled-coil-containing protein 3-like (LOC100513802), mRNA	A_72_P014171	3.33288e-05	1	0.00940246	unknown
HIGD1B	HIG1 hypoxia inducible domain family, member 1B	A_72_P432449	3.39776e-05	1	0.00948125	chr12
SPC24	SPC24, NDC80 kinetochore complex component, homolog (S. cerevisiae)	O13093	3.52417e-05	1	0.00977253	unknown
CYCLT1	Sus scrofa CysLT1 receptor (CYCLT1), mRNA	A_72_P303304	3.61212e-05	1	0.0098278	chrX
KCNA5	Sus scrofa potassium voltage-gated channel, shaker-related subfamily, member 5 (KCNA5), mRNA	A_72_P035746	3.61674e-05	1	0.0098278	chr5
PAPSS2	3'-phosphoadenosine 5'-phosphosulfate synthase 2	O940	3.5892e-05	1	0.0098278	chr14
TACC3	transforming, acidic coiled-coil containing protein 3	A_72_P241922	3.63271e-05	1	0.0098278	chr8
