# Supplementary material for: Muscle transcriptomic investigation of late fetal development identifies candidate genes for piglet maturity
Source: BMC Genomics. 2014 Sep 17;15(1):797. doi: 10.1186/1471-2164-15-797 (PMC4287105; doi:10.1186/1471-2164-15-797)
Supplement: Supplementary file 9 — Additional file 9: Complete list of differentially expressed probes impacted by paternal genome '.xlsx’ file. Features of 641 DEPs using model (3) (Gene symbol, gene name, probe name, p-value and Sus scrofa chromosome localization). P-value, Bonferroni and FDR were obtained by a F-type test comparing the complete model (3) and the reduced model without interaction between gestational age and paternal genotype. (XLSX 73 KB) [file 12864_2014_6780_MOESM9_ESM.xlsx]

## Sheet: Sheet1
ADDITIONAL FILE 9
Complete list of differentially expressed probes impacted by paternal genome (641 probes spots corresponding to 366 unique genes)
P-values represents the F-type test performed by comparing the complete model with the reduced model without interaction between paternal genotype and gestational age.
Gene symbol	Gene name	Probe name	P-value			Sus Scrofa 10.2 Localization
			Unadjusted	Bonferroni	FDR
INS-IGF2	Sus scrofa mRNA, clone:PCT010029A01, expressed in placenta. [AK349090]	A_72_P113676	1.25455e-14	5.5662e-10	5.5662e-10	unknown
PLAGL1	Sus scrofa pleiomorphic adenoma gene-like 1 (PLAGL1), mRNA	A_72_P088061	9.60343e-14	4.26085e-09	2.13042e-09	chr1
IGF2	Sus scrofa insulin-like growth factor 2 (somatomedin A) (IGF2), mRNA	A_72_P599193	2.33036e-13	1.03393e-08	3.44644e-09	unknown
PLAGL1	pleiomorphic adenoma gene-like 1	O12865	9.92906e-12	4.40532e-07	1.10133e-07	chr1
DLK1	Sus scrofa delta-like 1 homolog (Drosophila) (DLK1)	gi|114703735|ref|NM_001048187.1|	2.16154e-11	9.59031e-07	1.59839e-07	chr7
unknown	unknown	A_72_P103176	2.14235e-11	9.50519e-07	1.59839e-07	chr1
PEG10	Sus scrofa paternally expressed 10 (PEG10), transcript variant 1, mRNA	A_72_P174276	3.19613e-11	1.41806e-06	2.0258e-07	chr9
DLK1	Sus scrofa delta-like 1 homolog (Drosophila) (DLK1), transcript variant 1, mRNA	A_72_P035731	6.23592e-11	2.76675e-06	3.45844e-07	chr7
COL16A1	collagen, type XVI, alpha 1	O2871	8.75521e-11	3.88451e-06	4.31612e-07	chr6
GTF3C5	general transcription factor IIIC, polypeptide 5, 63kDa	O12414	1.40341e-10	6.22663e-06	5.19269e-07	chr1
TNXB	unknown	OTTSUST00000000695	1.40444e-10	6.23122e-06	5.19269e-07	chr7
unknown	unknown	A_72_P419414	1.25614e-10	5.57323e-06	5.19269e-07	chr13
IGF2	Sus scrofa insulin-like growth factor 2 (somatomedin A) (IGF2), mRNA	A_72_P303139	1.67632e-10	7.43752e-06	5.31251e-07	chrGL896298.1
SGCE	sarcoglycan, epsilon	A_72_P223757	1.56907e-10	6.96165e-06	5.31251e-07	chr9
DLK1	Sus scrofa protein delta homolog 1-like (LOC100624540), mRNA	A_72_P441289	1.93832e-10	8.59993e-06	5.73329e-07	chr7
PEG10	Sus scrofa paternally expressed 10 (PEG10), transcript variant 1, mRNA	A_72_P534124	5.04737e-10	2.23942e-05	1.39964e-06	chr9
CBR1	Sus scrofa carbonyl reductase 1 (CBR1), mRNA	A_72_P146631	6.84099e-10	3.03521e-05	1.73397e-06	chr13
MAGED1	Sus scrofa melanoma antigen family D, 1 (MAGED1)	gi|49274614|ref|NM_001001860.1|	7.03469e-10	3.12115e-05	1.73397e-06	chrX
BP160957	BP160957 full-length enriched swine cDNA library, adult thymus Sus scrofa cDNA clone THY010092B04 5', mRNA sequence [BP160957]	A_72_P370843	8.4527e-10	3.75029e-05	1.88731e-06	chr1
IGF2	Sus scrofa insulin-like growth factor 2 (somatomedin A) (IGF2), mRNA	A_72_P544532	8.50754e-10	3.77463e-05	1.88731e-06	unknown
IGF2	Sus scrofa insulin-like growth factor 2 (somatomedin A) (IGF2), mRNA	A_72_P537644	9.82955e-10	4.36117e-05	2.07675e-06	chrGL896425.1
unknown	unknown	A_72_P155326	1.46329e-09	6.49234e-05	2.95106e-06	unknown
unknown	unknown	A_72_P348313	2.23283e-09	9.90661e-05	4.30722e-06	chr18
C15ORF44	Rep: Diguanylate cyclase with PAS/PAC sensor - Acidiphilium cryptum (strain JF-5), partial (5%) [TC557763]	A_72_P115541	3.52766e-09	0.000156515	6.52148e-06	chrGL896465.1
GNAS	Rep: LOC539475 protein - Bos taurus (Bovine), partial (13%) [TC538563]	A_72_P023006	4.14422e-09	0.000183871	7.35482e-06	chr17
DLK1	Rep: Predicted protein - Aspergillus terreus (strain NIH 2624), partial (12%) [TC550686]	A_72_P274384	6.50595e-09	0.000288656	1.07177e-05	chr7
IGF2	unknown	A_72_P414438	6.65186e-09	0.00029513	1.07177e-05	unknown
P4HA3	Bos taurus prolyl 4-hydroxylase, alpha polypeptide III (P4HA3), mRNA	A_72_P367073	7.19672e-09	0.000319304	1.07177e-05	chr9
P4HA3	prolyl 4-hydroxylase, alpha polypeptide III	O3082	7.09902e-09	0.000314969	1.07177e-05	chr9
unknown	unknown	A_72_P155281	7.2469e-09	0.000321531	1.07177e-05	chr11
CLCN5	chloride channel protein 2 variant (ClC-2)	gi|6002628|gb|AF093592.1|AF093592	1.00366e-08	0.000445305	1.41835e-05	chr13
NES	Sus scrofa nestin-like (LOC100515260), miscRNA	A_72_P420249	1.02297e-08	0.000453873	1.41835e-05	chr4
SGOL2	Sus scrofa shugoshin-like 2 (S. pombe) (SGOL2), mRNA	A_72_P046741	1.13591e-08	0.00050398	1.52721e-05	chr4
MEG3	Sus scrofa maternally expressed 3 (MEG3), non-coding RNA	A_72_P442171	1.43471e-08	0.00063655	1.84376e-05	chr7
unknown	unknown	A_72_P292659	1.45446e-08	0.000645314	1.84376e-05	chr6
ADAT3	adenosine deaminase, tRNA-specific 3, TAD3 homolog (S. cerevisiae)	O6104	2.85737e-08	0.00126776	3.16939e-05	chr2
unknown	unknown	OTTSUST00000000848	2.74863e-08	0.00121951	3.16939e-05	chr7
POLA2	Sus scrofa polymerase (DNA directed), alpha 2 (70kD subunit) (POLA2), mRNA	A_72_P040666	2.72269e-08	0.00120801	3.16939e-05	chr2
unknown	unknown	A_72_P218247	2.77693e-08	0.00123207	3.16939e-05	unknown
unknown	unknown	A_72_P339943	2.84941e-08	0.00126423	3.16939e-05	chr2
ENC1	Rep: Death domain-containing protein CRADD - Mus musculus (Mouse), partial (8%) [TC594218]	A_72_P006851	3.00157e-08	0.00133173	3.24813e-05	chr2
LOC100520872	Sus scrofa hypothetical LOC100520872 (LOC100520872), miscRNA	A_72_P436059	3.93451e-08	0.00174567	4.05969e-05	chr1
PHGDH	phosphoglycerate dehydrogenase	O5437	3.90213e-08	0.0017313	4.05969e-05	chr4
DLK1	delta-like 1 homolog (Drosophila)	O6936	4.20253e-08	0.00186458	4.19402e-05	chr7
PPP1R14C	protein phosphatase 1, regulatory (inhibitor) subunit 14C	A_72_P092786	4.25376e-08	0.00188731	4.19402e-05	chr1
unknown	unknown	A_72_P247652	4.60332e-08	0.0020424	4.44e-05	chr3
NES	Sus scrofa nestin (NES), mRNA	A_72_P474716	4.90024e-08	0.00217414	4.62583e-05	chr4
MFAP5	microfibrillar associated protein 5	A_72_P293494	5.11953e-08	0.00227143	4.73215e-05	unknown
PCK2	Sus scrofa phosphoenolpyruvate carboxykinase 2 (mitochondrial) (PCK2), nuclear gene encoding mitochondrial protein, mRNA	A_72_P430259	5.33745e-08	0.00236812	4.8329e-05	chr7
MAGED1	Sus scrofa melanoma antigen family D, 1 (MAGED1), mRNA	A_72_P606118	6.12668e-08	0.00271829	5.36551e-05	chrX
unknown	unknown	OTTSUST00000000838	6.16753e-08	0.00273641	5.36551e-05	chr7
unknown	unknown	A_72_P234172	6.33476e-08	0.0028106	5.40501e-05	chr1
LOC100520872	Sus scrofa hypothetical LOC100520872 (LOC100520872), miscRNA	A_72_P344333	6.50064e-08	0.0028842	5.44189e-05	chr1
PDXK	unknown	A_72_P174991	6.857e-08	0.00304231	5.52828e-05	unknown
PHGR1	Sus scrofa hypothetical protein LOC100525797 (LOC100525797), mRNA	A_72_P518837	6.85177e-08	0.00304	5.52828e-05	chr1
unknown	unknown	A_72_P252597	7.02528e-08	0.00311698	5.52828e-05	chr6
unknown	unknown	A_72_P364808	7.10224e-08	0.00315112	5.52828e-05	chrGL892292.1
ASNS	asparagine synthetase	O91	7.58597e-08	0.00336574	5.57906e-05	chr9
ITGA9	integrin, alpha 9	O14127	7.43801e-08	0.0033001	5.57906e-05	chr13
SGCE	sarcoglycan, epsilon	O10377	7.48722e-08	0.00332193	5.57906e-05	chr9
unknown	unknown	A_72_P338058	7.67045e-08	0.00340322	5.57906e-05	chr7
PRDX2	peroxiredoxin 2 (PRDX2)	gi|52351925|gb|AY610343.1|	7.95809e-08	0.00353084	5.66555e-05	chr2
SPI1	Sus scrofa transcription factor PU.1 (PU.1)	gi|49274644|ref|NM_001001865.1|	8.04476e-08	0.0035693	5.66555e-05	chr2
DDR1	discoidin domain receptor tyrosine kinase 1	O8152	8.72345e-08	0.00387042	5.8693e-05	chr7
GPSM1	unknown	A_72_P117011	8.86321e-08	0.00393243	5.8693e-05	unknown
MYHC	Sus scrofa myosin heavy chain (MYHC), mRNA	A_72_P414973	8.70422e-08	0.00386189	5.8693e-05	chr12
XR_116074	Sus scrofa hypothetical LOC100513099 (LOC100513099), miscRNA	A_72_P145131	8.80758e-08	0.00390775	5.8693e-05	chr7
MYH3	myosin, heavy chain 3, skeletal muscle, embryonic	O9265	9.14346e-08	0.00405677	5.96584e-05	chr12
COL1A1	collagen, type I, alpha 1	O7301	9.30011e-08	0.00412627	5.98011e-05	chrGL896296.2
ITGA9	integrin, alpha 9 (ITGA9)	gi|46171853|gb|CN157423.1|CN157423	9.65599e-08	0.00428417	6.12024e-05	chr13
unknown	unknown	A_72_P301464	1.04033e-07	0.00461574	6.50104e-05	chr7
HRASLS	HRAS-like suppressor	O11312	1.15925e-07	0.00514338	7.14359e-05	chr13
LGALS3	Sus scrofa lectin, galactoside-binding, soluble, 3 (LGALS3), mRNA	A_72_P526562	1.19257e-07	0.00529121	7.24823e-05	chr1
NCEH1	Sus scrofa neutral cholesterol ester hydrolase 1-like (LOC100154209), mRNA	A_72_P286854	1.20995e-07	0.00536832	7.25449e-05	unknown
PHGDH	Sus scrofa novel protein similar to vertebrate phosphoglycerate dehydrogenase (PHGDH) (LOC100156167), partial mRNA	A_72_P440266	1.24851e-07	0.0055394	7.38586e-05	chr4
AK3L1	Sus scrofa adenylate kinase 3-like 1 (AK3L1), nuclear gene encoding mitochondrial protein, mRNA	A_72_P177716	1.32398e-07	0.00587424	7.72926e-05	chr6
SLIT3	slit homolog 3 (Drosophila)	A_72_P305074	1.3544e-07	0.00600919	7.80414e-05	chr16
FAM98C	family with sequence similarity 98, member C	A_72_P080541	1.3855e-07	0.00614718	7.881e-05	chr6
SLC7A1	Sus scrofa solute carrier family 7 (cationic amino acid transporter, y+ system), member 1 (SLC7A1), mRNA	A_72_P165131	1.47449e-07	0.00654202	8.28104e-05	chr11
HRASLS	HRAS-like suppressor	A_72_P005736	1.56832e-07	0.0069583	8.5905e-05	chr13
unknown	unknown	A_72_P318608	1.56347e-07	0.0069368	8.5905e-05	chr17
unknown	unknown	A_72_P253867	1.60001e-07	0.00709893	8.65723e-05	chrGL893148.1
SGCE	Sus scrofa sarcoglycan, epsilon (SGCE), mRNA	A_72_P136566	1.71018e-07	0.00758772	9.14183e-05	chr9
DDR1	discoidin domain receptor tyrosine kinase 1	A_72_P406848	1.74946e-07	0.007762	9.24048e-05	chr7
DDR1	unknown	OTTSUST00000000850	1.82859e-07	0.0081131	9.54483e-05	chr7
IGF2	insulin-like growth factor 2 (somatomedin A); insulin; INS-IGF2 readthrough transcript	O9318	2.11153e-07	0.00936844	0.000108935	unknown
CXCL12	chemokine (C-X-C motif) ligand 12 (stromal cell-derived factor 1)	CUST_450_PI427286967	2.17005e-07	0.00962806	0.000110667	chr14
SLC25A19	Sus scrofa solute carrier family 25 (mitochondrial thiamine pyrophosphate carrier), member 19 (SLC25A19), nuclear gene encoding mitochondrial protein, mRNA	A_72_P446509	2.30813e-07	0.0102407	0.000115064	chr12
unknown	unknown	A_72_P156401	2.28999e-07	0.0101602	0.000115064	chr5
GNAS	Rep: GA18226-PA - Drosophila pseudoobscura (Fruit fly), partial (7%) [TC580773]	A_72_P143796	2.37954e-07	0.0105575	0.000116114	chr17
IFT122	Sus scrofa intraflagellar transport 122 homolog (Chlamydomonas) (IFT122), partial mRNA	A_72_P210692	2.38723e-07	0.0105917	0.000116114	chr13
PEG10	Sus scrofa paternally expressed 10 (PEG10), transcript variant 1, mRNA	A_72_P564724	2.43386e-07	0.0107986	0.000116114	chr9
unknown	unknown	A_72_P356703	2.40864e-07	0.0106866	0.000116114	chr5
PSPH	unknown	A_72_P181326	2.95955e-07	0.0131309	0.000139607	chr3
unknown	unknown	A_72_P103976	2.98925e-07	0.0132627	0.000139607	chr15
SRI	Sus scrofa sorcin-like, transcript variant 2 (LOC100514123), mRNA	A_72_P402828	3.14346e-07	0.0139469	0.00014528	unknown
EMP3	epithelial membrane protein 3	O11983	3.25518e-07	0.0144426	0.000148892	chr6
TALDO1	transaldolase 1	O2035	3.48038e-07	0.0154417	0.000155977	chr2
unknown	unknown	A_72_P334403	3.45992e-07	0.015351	0.000155977	chr6
SLC3A2	solute carrier family 3 (activators of dibasic and neutral amino acid transport), member 2 (SLC3A2)	gi|115554863|dbj|AK233675.1|	3.83257e-07	0.0170043	0.000170043	chr2
UGP2	Sus scrofa UDP-glucose pyrophosphorylase 2 (UGP2), mRNA	A_72_P606238	3.89793e-07	0.0172943	0.000171231	chr3
unknown	unknown	A_72_P190151	4.16723e-07	0.0184892	0.000181267	chr12
FAM160B1	family with sequence similarity 160, member B1	O11534	4.57875e-07	0.020315	0.000197233	chr14
SORD	Sus scrofa sorbitol dehydrogenase (SORD), mRNA	A_72_P406443	4.65352e-07	0.0206467	0.000198526	unknown
unknown	unknown	A_72_P219212	4.87297e-07	0.0216204	0.000205909	chr1
BX674909	BX674909 Sus Scrofa library (scac) Sus scrofa cDNA clone scac0037.l.03 5prim, mRNA sequence [BX674909]	A_72_P039711	5.23048e-07	0.0232066	0.00021893	unknown
IGF2	Sus scrofa insulin-like growth factor 2 (somatomedin A) (IGF2), mRNA	A_72_P537638	5.3309e-07	0.0236521	0.000221048	chrGL896425.1
MFAP4	microfibrillar-associated protein 4 (MFAP4)	gi|28576857|gb|CB285903.1|CB285903	5.67189e-07	0.025165	0.00023301	unknown
NNT	Sus scrofa NAD(P) transhydrogenase, mitochondrial-like (LOC100526144), mRNA	A_72_P397893	5.82565e-07	0.0258473	0.000237131	unknown
MESP1	Sus scrofa mesoderm posterior protein 1-like (LOC100155863), mRNA	A_72_P477678	5.90542e-07	0.0262012	0.000238192	chr7
SLC41A1	solute carrier family 41, member 1	O11000	6.50918e-07	0.0288799	0.00026018	chr9
IGF2R	insulin-like growth factor 2 receptor	O10348	6.78509e-07	0.0301041	0.000268786	chr1
CUL7	Sus scrofa cullin 7 (CUL7), mRNA	A_72_P386278	7.14407e-07	0.0316968	0.000280503	chr7
GFPT2	unknown	A_72_P192847	7.82503e-07	0.0347181	0.000304545	chr2
ASB11	ankyrin repeat and SOCS box-containing 11	A_72_P029861	8.14053e-07	0.0361179	0.000314069	chrX
SLC35F3	Sus scrofa solute carrier family 35 member F3-like (LOC100622564), mRNA	A_72_P181831	8.39404e-07	0.0372427	0.000321058	chr14
PRDX2	Sus scrofa peroxiredoxin-2-like (LOC100512521), mRNA	A_72_P402683	8.59535e-07	0.0381359	0.000325947	chr2
unknown	unknown	A_72_P311568	8.67362e-07	0.0384831	0.000326128	chr14
LOC100512579	Sus scrofa hypothetical protein LOC100512579 (LOC100512579), mRNA	A_72_P211327	9.03496e-07	0.0400863	0.000333148	chr1
S100A2	Sus scrofa protein S100-A2-like (LOC100621379), mRNA	A_72_P281844	9.14444e-07	0.0405721	0.000333148	chr4
TSPO	Sus scrofa translocator protein-like, transcript variant 1 (LOC100620671), mRNA	A_72_P165511	8.9829e-07	0.0398553	0.000333148	chr5
YIPF1	Yip1 domain family, member 1	O9291	9.16067e-07	0.0406441	0.000333148	chr6
TSPAN33	Sus scrofa tetraspanin-33-like (LOC100515287), mRNA	A_72_P371493	9.39346e-07	0.0416769	0.000338837	chr18
PHGDH	Sus scrofa phosphoglycerate dehydrogenase (PHGDH), mRNA	A_72_P634609	9.87327e-07	0.0438057	0.000353272	chr4
CAMLG	alcium/calmodulin-dependent protein kinase II gamma (CAMK2G)	gi|47523471|ref|NM_214193.1|	1.03952e-06	0.0461213	0.000368971	chr14
SPARC	secreted protein, acidic, cysteine-rich (osteonectin)	O2581	1.05773e-06	0.0469293	0.000372455	chr16
unknown	unknown	A_72_P356238	1.0833e-06	0.0480637	0.000378454	unknown
KCTD15	unknown	A_72_P073641	1.17175e-06	0.0519881	0.000406157	unknown
EW501248	rpgl16_i22.y1 pgl Sus scrofa cDNA 5', mRNA sequence [EW501248]	A_72_P095721	1.18621e-06	0.0526299	0.000407984	unknown
C1ORF198	unknown	A_72_P207342	1.27962e-06	0.0567741	0.000436724	chr14
DN101682	1096521 MARC 4PIG Sus scrofa cDNA 5', mRNA sequence [DN101682]	A_72_P126316	1.44239e-06	0.0639958	0.000488517	chr6
IYD	iodotyrosine deiodinase	O1550	1.51684e-06	0.0672991	0.000509842	chr1
unknown	unknown	A_72_P110186	1.58141e-06	0.0701639	0.000527548	chr16
FAM213A	Sus scrofa SFLQ611, transcript variant 4 (LOC100155717), mRNA	A_72_P489525	1.61791e-06	0.0717833	0.000535696	chr14
XPO5	PREDICTED: Sus scrofa exportin-5-like (LOC100521098), mRNA [XM_003128424]	A_72_P266422	1.71311e-06	0.0760073	0.000563017	chr17
LGALS3	Sus scrofa lectin, galactoside-binding, soluble, 3 (LGALS3), mRNA	A_72_P581442	1.80444e-06	0.0800596	0.000586437	chr1
unknown	unknown	A_72_P085286	1.81081e-06	0.0803418	0.000586437	chr3
unknown	unknown	A_72_P221697	1.83067e-06	0.0812229	0.000588572	chr15
FAM213A	Sus scrofa SFLQ611, transcript variant 4 (LOC100155717), mRNA	A_72_P600568	1.9048e-06	0.0845122	0.000603658	chr14
MAFG	unknown	A_72_P211662	1.90381e-06	0.0844684	0.000603658	unknown
FXYD6	FXYD domain containing ion transport regulator 6	O9076	1.94293e-06	0.0862037	0.000607493	chr9
NMNAT3	Sus scrofa nicotinamide mononucleotide adenylyltransferase 3-like (LOC100623321), mRNA	A_72_P147316	1.94429e-06	0.0862641	0.000607493	chr13
GNAS	GNAS complex locus	A_72_P348513	2.03631e-06	0.0903468	0.000631796	chr17
NCEH1	arylacetamide deacetylase-like 1	O1382	2.07852e-06	0.0922197	0.000635998	chr13
PDXK	Sus scrofa pyridoxal (pyridoxine, vitamin B6) kinase (PDXK), mRNA	A_72_P280409	2.07137e-06	0.0919024	0.000635998	chrGL896280.1
unknown	Sus scrofa mRNA, clone:SMG010023B11, expressed in submaxillary gland. [AK349999]	A_72_P013741	2.11449e-06	0.0938157	0.000642573	unknown
MAGED1	Sus scrofa melanoma antigen family D, 1 (MAGED1), mRNA	A_72_P088426	2.25935e-06	0.100243	0.000681924	chrX
unknown	unknown	A_72_P724813	2.28802e-06	0.101515	0.00068591	chr7
FSTL1	follistatin-like 1	O10038	2.42208e-06	0.107463	0.000721228	unknown
unknown	unknown	A_72_P295219	2.45427e-06	0.108891	0.000725941	chr9
unknown	unknown	A_72_P334148	2.53302e-06	0.112385	0.000744271	chr9
KRT19	keratin 19	O10288	2.65328e-06	0.117721	0.000774477	chr12
FCN3	ficolin (collagen/fibrinogen domain containing) 3 (Hakata antigen) (FCN3)	gi|10873403|gb|BF079573.1|BF079573	2.71175e-06	0.120315	0.000782876	chr7
unknown	unknown	A_72_P047826	2.71734e-06	0.120563	0.000782876	chr14
LOC100624821	Sus scrofa hypothetical protein LOC100624821 (LOC100624821), mRNA	A_72_P149216	2.74072e-06	0.1216	0.000784519	chr8
ENSSSCG00000008504	unknown	A_72_P001671	2.76879e-06	0.122846	0.000787473	chr3
INPP5F	Sus scrofa inositol polyphosphate-5-phosphatase F (INPP5F), mRNA	A_72_P160731	2.79608e-06	0.124056	0.000790167	chr14
unknown	unknown	A_72_P130071	2.88962e-06	0.128207	0.000811435	chr8
GLIS2	GLIS family zinc finger 2	O12842	2.97987e-06	0.132211	0.000826317	unknown
MGP	Sus scrofa matrix Gla protein (MGP), mRNA	A_72_P146471	2.97186e-06	0.131856	0.000826317	chr5
PCP4	Purkinje cell protein 4	O10305	3.0867e-06	0.136951	0.000850625	unknown
UVRAG	UV radiation resistance associated gene	O13311	3.11059e-06	0.138011	0.000851918	chr9
unknown	unknown	A_72_P361913	3.36596e-06	0.149341	0.000910615	unknown
HTR6	5-hydroxytryptamine (serotonin) receptor 6 (HTR6)	gi|11073114|gb|BF189745.1|BF189745	3.34963e-06	0.148617	0.000910615	chr6
COL1A1	unknown	A_72_P105886	3.39481e-06	0.150621	0.000912854	chrGL896296.2
THBS3	Sus scrofa thrombospondin 3 (THBS3), mRNA	A_72_P314553	3.49301e-06	0.154978	0.000933601	chr4
unknown	unknown	A_72_P379898	3.61093e-06	0.16021	0.000959339	chr3
LGALS3	galectin-3 internal gene (GALIG)	gi|115549788|dbj|AK232068.1|	3.63542e-06	0.161296	0.000960097	chr1
DUSP13	dual specificity phosphatase 13 (DUSP13)	gi|113721600|gb|BX671494.2|BX67...	3.76044e-06	0.166843	0.000987239	chr14
LOC100517311	XR_116306.1	A_72_P009666	3.80543e-06	0.168839	0.000987365	chr14
PTPRJ	Rep: Receptor-type tyrosine-protein phosphatase eta precursor - Homo sapiens (Human), partial (8%) [TC612668]	A_72_P404358	3.78902e-06	0.168111	0.000987365	chr2
COL3A1	collagen, type III, alpha 1	O2412	3.90161e-06	0.173107	0.00100062	chr15
LACTB2	Sus scrofa beta-lactamase-like protein 2-like (LOC100153212), mRNA	A_72_P407703	3.8884e-06	0.17252	0.00100062	chr4
ZP2	Sus scrofa zona pellucida glycoprotein 2 (sperm receptor) (ZP2), mRNA	A_72_P303259	3.93297e-06	0.174498	0.00100286	chr3
unknown	unknown	A_72_P307613	4.00035e-06	0.177487	0.00101421	chr1
LAMB2	Sus scrofa laminin, gamma 1 (formerly LAMB2) (LAMC1), mRNA	A_72_P444122	4.051e-06	0.179735	0.00102067	chr13
NUP85	nucleoporin 85kDa (NUP85)	gi|40393310|gb|BP143839.1|BP143839	4.07184e-06	0.180659	0.00102067	unknown
unknown	unknown	A_72_P324058	4.16373e-06	0.184736	0.00103785	chr2
MOCS1	Sus scrofa molybdenum cofactor synthesis 1 (MOCS1), mRNA	A_72_P316258	4.28728e-06	0.190218	0.00106267	chr7
PDP1	pyruvate dehyrogenase phosphatase catalytic subunit 1	O8001	4.35614e-06	0.193273	0.00106626	chr4
RNF207	ring finger protein 207	O14638	4.37386e-06	0.194059	0.00106626	chr6
SLC25A19	Sus scrofa solute carrier family 25 (mitochondrial thiamine pyrophosphate carrier), member 19 (SLC25A19), nuclear gene encoding mitochondrial protein, mRNA	A_72_P169981	4.34153e-06	0.192625	0.00106626	chr12
CK450868	903977 MARC 4PIG Sus scrofa cDNA 3', mRNA sequence [CK450868]	A_72_P199457	4.4664e-06	0.198165	0.00107698	chr4
VIM	vimentin	O2889	4.44303e-06	0.197128	0.00107698	chr10
CHRD	chordin	O14303	4.52817e-06	0.200906	0.00108598	chr13
PACSIN3	protein kinase C and casein kinase substrate in neurons 3	O2299	4.583e-06	0.203339	0.00109322	chr2
CELF1	CUG triplet repeat, RNA binding protein 1	O5626	4.74755e-06	0.210639	0.0011034	chr2
PRKG1	Sus scrofa cGMP-dependent protein kinase type I (PRKG1)	gi|113205749|ref|NM_001044574.1|	4.70854e-06	0.208908	0.0011034	chr14
PRR15	proline rich 15	O131	4.73835e-06	0.210231	0.0011034	chr18
ZCRB1	zinc finger CCHC-type and RNA binding motif 1	O11073	4.75003e-06	0.21075	0.0011034	chrGL892430.1
ZNF347	Sus scrofa zinc finger protein 521-like (LOC100513211), mRNA	A_72_P163236	4.66291e-06	0.206884	0.0011034	chr6
C6ORF108	chromosome 6 open reading frame 108	O7373	4.81329e-06	0.213556	0.00111227	chr7
CSPG4	chondroitin sulfate proteoglycan 4	O5714	4.97152e-06	0.220577	0.00113408	chr7
FGF7	Sus scrofa fibroblast growth factor 7 (FGF7), mRNA	A_72_P305719	5.00129e-06	0.221897	0.00113408	chr1
IRAK1	Sus scrofa interleukin-1 receptor-associated kinase 1, transcript variant 1 (IRAK1), mRNA	A_72_P175791	5.00991e-06	0.22228	0.00113408	chrX
unknown	unknown	A_72_P341973	4.93708e-06	0.219048	0.00113408	chr6
unknown	unknown	A_72_P313013	5.10573e-06	0.226531	0.0011499	unknown
ASCL2	Sus scrofa achaete-scute complex homolog 2 (Drosophila) (ASCL2), mRNA	A_72_P441878	5.15122e-06	0.228549	0.00115134	unknown
PPM1J	protein phosphatase 1J (PP2C domain containing)	O9375	5.16401e-06	0.229117	0.00115134	unknown
CDK9	Sus scrofa mRNA, clone:OVRM10120H12, expressed in ovary. [AK235860]	A_72_P623883	5.30232e-06	0.235253	0.00117627	chr1
DHRS4	Sus scrofa dehydrogenase/reductase (SDR family) member 4 (DHRS4), mRNA	A_72_P496296	5.33374e-06	0.236647	0.00117735	chr7
LGALS3	lectin, galactoside-binding, soluble, 3	A_72_P053466	5.42718e-06	0.240793	0.00119204	chr1
unknown	unknown	A_72_P364588	5.54918e-06	0.246206	0.00121284	chr14
NCEH1	Sus scrofa neutral cholesterol ester hydrolase 1-like (LOC100154209), mRNA	A_72_P486448	5.58149e-06	0.24764	0.00121392	chr13
IL13RA1	interleukin 13 receptor, alpha 1	O12698	5.64168e-06	0.25031	0.00122103	chrX
unknown	unknown	A_72_P183761	5.77406e-06	0.256183	0.00124361	unknown
ST6GALNAC6	ST6 (alpha-N-acetyl-neuraminyl-2,3-beta-galactosyl-1,3)-N-acetylgalactosaminide alpha-2,6-sialyltransferase 6	O11050	5.87363e-06	0.260601	0.00125894	chr1
TJAP1	tight junction associated protein 1 (peripheral)	O4805	5.93242e-06	0.263209	0.00126543	chr1
LGALS3	Sus scrofa lectin, galactoside-binding, soluble, 3 (LGALS3), mRNA	A_72_P569179	6.06323e-06	0.269013	0.00128715	chr1
LRP10	low density lipoprotein receptor-related protein 10 (LRP10)	gi|115554155|dbj|AK239950.1|	6.25607e-06	0.277569	0.00131549	chrGL896267.1
RECQL4	RecQ protein-like 4	O9639	6.24452e-06	0.277057	0.00131549	chr5
SPRYD4	SPRY domain containing 4	O1589	6.33752e-06	0.281183	0.00132633	chr5
ARG2	Sus scrofa arginase, type II (ARG2), mRNA	A_72_P709160	6.4448e-06	0.285943	0.00134245	chr7
unknown	unknown	A_72_P094806	6.65458e-06	0.29525	0.00137967	chrX
COL1A2	collagen, type I, alpha 1 (COL1A1)	gi|115553423|dbj|AK236626.1|	6.69479e-06	0.297035	0.00138156	chrGL896296.2
BX674464	BX674464 Sus Scrofa library (scac) Sus scrofa cDNA clone scac0042.l.04 5prim, mRNA sequence [BX674464]	A_72_P230202	6.72682e-06	0.298456	0.00138174	chr13
OS9	unknown	A_72_P292984	6.95615e-06	0.308631	0.00142226	unknown
DAPK2	Sus scrofa death-associated protein kinase 2-like (LOC100625646), mRNA	A_72_P706928	7.45885e-06	0.330934	0.00151111	chrGL894473.2
RASGRP3	RAS guanyl releasing protein 3 (calcium and DAG-regulated)	A_72_P254072	7.45471e-06	0.33075	0.00151111	chr3
unknown	unknown	A_72_P311533	7.60837e-06	0.337568	0.0015344	chr7
HSPA9	Sus scrofa heat shock 70kDa protein 9 (mortalin) (HSPA9), mRNA	A_72_P049021	7.67421e-06	0.340489	0.00154068	chr2
SULT1A1	Sus scrofa sulfotransferase family, cytosolic, 1A, phenol-preferring, member 1 (SULT1A1), mRNA	A_72_P223957	7.71413e-06	0.342261	0.00154171	chrGL892962.1
IARS	Uncharacterized protein [Source:UniProtKB/TrEMBL;Acc:F1SUF6] [ENSSSCT00000008841]	A_72_P418479	8.02252e-06	0.355943	0.00158197	chr3
UGP2	Sus scrofa UTP--glucose-1-phosphate uridylyltransferase-like (LOC100620996), mRNA	A_72_P165756	8.00239e-06	0.35505	0.00158197	chr3
unknown	unknown	A_72_P261942	7.95491e-06	0.352944	0.00158197	chr13
PRKG1	Sus scrofa protein kinase, cGMP-dependent, type I (PRKG1), mRNA	A_72_P508499	8.21067e-06	0.364291	0.00161191	chr14
AMN1	unknown	A_72_P336148	8.36106e-06	0.370964	0.00162903	unknown
SLC3A2	Sus scrofa solute carrier family 3 (activators of dibasic and neutral amino acid transport), member 2 (SLC3A2), mRNA	A_72_P133051	8.37134e-06	0.37142	0.00162903	chr2
LGALS3	Sus scrofa lectin, galactoside-binding, soluble, 3 (LGALS3), mRNA	A_72_P586226	8.48329e-06	0.376387	0.00164361	chr1
SLC25A19	Sus scrofa solute carrier family 25 (mitochondrial thiamine pyrophosphate carrier), member 19 (SLC25A19), nuclear gene encoding mitochondrial protein, mRNA	A_72_P614041	8.62878e-06	0.382842	0.00165018	chr12
TALDO1	Sus scrofa transaldolase-like (LOC100514210), mRNA	A_72_P175181	8.5818e-06	0.380757	0.00165018	chr2
unknown	unknown	A_72_P385078	8.61038e-06	0.382025	0.00165018	unknown
MDH1	Pig malate dehydrogenase mRNA, 3' end. [M29463]	A_72_P588386	8.71781e-06	0.386792	0.00165914	chrGL894216.2
NKAIN1	Sus scrofa sodium/potassium-transporting ATPase subunit beta-1-interacting protein 1-like (LOC100516496), mRNA	A_72_P349598	8.78781e-06	0.389898	0.00165914	chr6
PLA2G10	phospholipase A2, group X	O4956	8.77483e-06	0.389322	0.00165914	chr3
unknown	unknown	A_72_P319698	9.34906e-06	0.414799	0.00175762	chr3
LOC100519117	Sus scrofa EMILIN-3-like (LOC100519117), mRNA	A_72_P334228	9.86748e-06	0.437801	0.00184726	chr17
SYTL3	Sus scrofa synaptotagmin-like 3 (SYTL3), mRNA	A_72_P490982	1.01022e-05	0.448215	0.00187538	chr1
unknown	unknown	A_72_P323848	1.00622e-05	0.44644	0.00187538	unknown
COL4A1	Sus scrofa collagen alpha-1(IV) chain-like (LOC100626477), mRNA	A_72_P564654	1.02494e-05	0.454743	0.00189476	chr11
TNXB	Sus scrofa tenascin-X (TN-X), mRNA	A_72_P343488	1.04974e-05	0.465749	0.00193257	chr7
NES	Sus scrofa nestin (NES), mRNA	A_72_P002891	1.05933e-05	0.470003	0.00194216	chr4
NCEH1	Arylacetamide deacetylase-like 1 (EC 3.1.1.-)(Neutral cholesterol ester hydrolase)(NCEH) [Source:UniProtKB/Swiss-Prot;Acc:Q6PIU2]	A_72_P389538	1.07071e-05	0.475051	0.00194259	chr13
PTK2B	Protein tyrosine kinase 2 beta (EC 2.7.10.2)(Focal adhesion kinase 2)(FADK 2)(Proline-rich tyrosine kinase 2)(Cell adhesion kinase beta)(CAK beta)(Calcium-dependent tyrosine kinase)(CADTK)(Related adhesion focal tyrosine kinase)(RAFTK) [Source:UniProtKB/Swiss-Prot;Acc:Q14289]	A_72_P428104	1.0727e-05	0.475935	0.00194259	chr14
TMEM8C	transmembrane protein 8C	O8661	1.06801e-05	0.473855	0.00194259	chr1
FMO1	Sus scrofa flavin containing monooxygenase 1 (FMO1), mRNA	A_72_P165386	1.0801e-05	0.47922	0.00194805	chr9
unknown	unknown	A_72_P125711	1.09335e-05	0.485098	0.00196396	chr1
unknown	unknown	A_72_P348728	1.10029e-05	0.488176	0.00196845	chr10
ENPEP	Sus scrofa glutamyl aminopeptidase (aminopeptidase A) (ENPEP), mRNA	A_72_P035326	1.12523e-05	0.499241	0.0019905	chr8
KATNB1	katanin p80 (WD repeat containing) subunit B 1	O10566	1.1178e-05	0.495945	0.0019905	chr6
unknown	unknown	A_72_P102771	1.12607e-05	0.499616	0.0019905	chr5
unknown	unknown	A_72_P329708	1.14789e-05	0.509296	0.00202101	chr16
FOXO1	forkhead box O1	A_72_P107426	1.15517e-05	0.512525	0.00202105	chr6
TRIP6	thyroid hormone receptor interactor 6 (TRIP6)	gi|40800175|gb|CK452961.1|CK452961	1.15702e-05	0.513345	0.00202105	chr3
unknown	unknown	A_72_P006741	1.16329e-05	0.516131	0.00202404	chr7
SARS	Sus scrofa seryl-tRNA synthetase (SARS), mRNA	A_72_P475647	1.17187e-05	0.519933	0.00203099	chr4
C8G	Sus scrofa complement component C8G (LOC100037955), mRNA	A_72_P395308	1.18215e-05	0.524495	0.00204084	chr1
P14ARF	Sus scrofa p14ARF protein (P14ARF), mRNA	A_72_P444532	1.20361e-05	0.534018	0.00206984	chr1
PRKG1	Sus scrofa protein kinase, cGMP-dependent, type I (PRKG1), mRNA	A_72_P035391	1.23296e-05	0.547042	0.00211213	chr14
SLC41A1	Sus scrofa solute carrier family 41 member 1-like (LOC100626641), mRNA	A_72_P017244	1.24755e-05	0.553511	0.00212889	unknown
C1ORF198	Sus scrofa uncharacterized protein C1orf198 homolog (LOC100155899), mRNA	A_72_P580327	1.26358e-05	0.560623	0.00214798	chr14
EEF1A1	Sus scrofa eukaryotic translation elongation factor 1 alpha 1 (EEF1A1), mRNA	A_72_P724788	1.31915e-05	0.58528	0.00223373	chr1
unknown	unknown	A_72_P383948	1.32409e-05	0.587472	0.00223373	chr13
SLC30A7	Sus scrofa solute carrier family 30 (zinc transporter), member 7 (SLC30A7), mRNA	A_72_P440356	1.33699e-05	0.593196	0.00224695	chr4
APCDD1	unknown	A_72_P040161	1.35178e-05	0.599756	0.00226323	chrGL893427.2
ARVCF	armadillo repeat gene deleted in velocardiofacial syndrome	A_72_P171806	1.39031e-05	0.616854	0.00227784	chr14
BIN3	Sus scrofa KIAA1967 (KIAA1967), mRNA	A_72_P201922	1.37797e-05	0.611377	0.00227784	chr7
ENSSSCG00000000032	BX666762 Sus Scrofa library (scac) Sus scrofa cDNA clone scac0025.g.19 3prim, mRNA sequence [BX666762]	A_72_P073816	1.3917e-05	0.617471	0.00227784	chr5
ISYNA1	inositol-3-phosphate synthase 1	O6349	1.38035e-05	0.612434	0.00227784	unknown
unknown	unknown	OTTSUST00000001028	1.39644e-05	0.619572	0.00227784	chr7
unknown	unknown	A_72_P264682	1.36595e-05	0.606045	0.00227784	chr14
unknown	unknown	A_72_P311948	1.39506e-05	0.618961	0.00227784	chrJH118958.1
COL1A2	unknown	A_72_P095131	1.41614e-05	0.628313	0.00230151	chr9
MYLK	Sus scrofa myosin light chain kinase, transcript variant 1 (MYLK), mRNA	A_72_P231742	1.46267e-05	0.648958	0.00236846	chr13
IGF2	insulin-like-growth factor 2 (IGF2)	gi|47523091|ref|NM_213883.1|	1.50806e-05	0.669095	0.00239141	chrGL896298.1
MAOB	Sus scrofa monoamine oxidase B (MAOB), nuclear gene encoding mitochondrial protein, mRNA	A_72_P538258	1.50919e-05	0.669596	0.00239141	chrX
NT5DC1	Sus scrofa 5'-nucleotidase domain containing 1 (NT5DC1), mRNA	A_72_P732133	1.49177e-05	0.661869	0.00239141	chr1
TUBA3E	Sus scrofa tubulin alpha-3 chain-like (LOC100510930), mRNA	A_72_P488854	1.50586e-05	0.668121	0.00239141	chr15
UGP2	UDP-glucose pyrophosphorylase 2	A_72_P278224	1.50245e-05	0.666607	0.00239141	chr3
unknown	unknown	A_72_P137461	1.48889e-05	0.660589	0.00239141	chr1
unknown	unknown	A_72_P145151	1.54001e-05	0.68327	0.00243157	unknown
COL7A1	collagen, type VI, alpha 3 (COL6A3)	gi|115555599|dbj|AK237231.1|	1.54768e-05	0.686673	0.00243501	chr15
GANAB	glucosidase, alpha; neutral AB	O12854	1.6132e-05	0.715745	0.00252914	chr2
SERPING1	serpin peptidase inhibitor, clade G (C1 inhibitor), member 1	O2307	1.64279e-05	0.728875	0.00256646	chr2
PPPDE2	PPPDE peptidase domain-containing protein 2 (Protein FAM152B) [Source:UniProtKB/Swiss-Prot;Acc:Q6ICB0]	A_72_P359998	1.65356e-05	0.733652	0.00257422	chr5
CAMK2G	Sus scrofa calcium/calmodulin-dependent protein kinase II gamma (CAMK2G), mRNA	A_72_P088156	1.66625e-05	0.739281	0.0025849	chr14
DHRS4	Dehydrogenase/reductase SDR family member 4 [Source:UniProtKB/Swiss-Prot;Acc:Q8WNV7] [ENSSSCT00000002252]	A_72_P156241	1.68134e-05	0.745975	0.00259922	chr7
COL20A1	collagen, type I, alpha 2 (COL1A2)	gi|115551911|dbj|AK236318.1|	1.6929e-05	0.751104	0.002608	chr9
CISD1	Uncharacterized protein [Source:UniProtKB/TrEMBL;Acc:F1SD10] [ENSSSCT00000011405]	A_72_P489751	1.73026e-05	0.767681	0.00261736	chr1
CK462040	932808 MARC 4PIG Sus scrofa cDNA 5', mRNA sequence [CK462040]	A_72_P040016	1.71701e-05	0.761805	0.00261736	chr16
COL4A1	collagen, type IV, alpha 1	A_72_P316078	1.73437e-05	0.769504	0.00261736	chr11
FST	follistatin	A_72_P098086	1.71264e-05	0.759865	0.00261736	chr16
NDP	Sus scrofa norrin-like (LOC100621477), miscRNA	A_72_P290889	1.72829e-05	0.766809	0.00261736	chrX
unknown	unknown	A_72_P419454	1.71337e-05	0.760189	0.00261736	chr6
DLK1	delta-like 1 homolog (Drosophila)	A_72_P131701	1.83701e-05	0.815044	0.00273886	chr7
MCEE	Sus scrofa methylmalonyl CoA epimerase (MCEE), mRNA	A_72_P649376	1.83083e-05	0.812303	0.00273886	chr1
unknown	unknown	A_72_P267681	1.82648e-05	0.810375	0.00273886	chrJH118709.1
unknown	unknown	A_72_P622723	1.83957e-05	0.816181	0.00273886	chr7
NOS2	Sus scrofa nitric oxide synthase 2, inducible (NOS2), mRNA	A_72_P373153	1.84783e-05	0.819843	0.00274195	chr12
SGOL2	Sus scrofa shugoshin-like 2 (S. pombe) (SGOL2), mRNA	A_72_P430639	1.87446e-05	0.831661	0.00276299	chr6
XM_003128958	Sus scrofa nuclear transcription factor, X-box binding-like 1 (NFXL1), mRNA	A_72_P132466	1.86991e-05	0.829643	0.00276299	chr8
TENC1	tensin like C1 domain containing phosphatase (tensin 2)	O11416	1.89753e-05	0.841897	0.00278774	chr5
PSMB10	unknown	A_72_P024281	1.93241e-05	0.857372	0.0028203	unknown
unknown	unknown	A_72_P210707	1.92692e-05	0.854937	0.0028203	chr14
unknown	Sus scrofa mRNA, clone:THY010039E05, expressed in thymus. [AK351575]	A_72_P058481	1.9483e-05	0.86442	0.00283416	unknown
KATNB1	Sus scrofa katanin p80 (WD repeat containing) subunit B 1 (KATNB1), mRNA	A_72_P241497	1.95846e-05	0.868931	0.00283964	chr6
unknown	unknown	A_72_P531093	1.97046e-05	0.874253	0.00284773	chr1
unknown	unknown	A_72_P028731	1.97991e-05	0.878445	0.00285209	chr15
FAM20B	Rep: Protein FAM20B precursor - Mus musculus (Mouse), partial (38%) [TC602516]	A_72_P251372	2.03305e-05	0.902022	0.00291916	chr9
PDXK	Sus scrofa pyridoxal (pyridoxine, vitamin B6) kinase (PDXK), mRNA	A_72_P689579	2.05891e-05	0.913497	0.00294676	unknown
BFAR	bifunctional apoptosis regulator	O9679	2.07548e-05	0.920848	0.00296093	chr3
unknown	unknown	A_72_P240467	2.08852e-05	0.926636	0.00296999	unknown
LGALS3	Sus scrofa lectin, galactoside-binding, soluble, 3 (LGALS3), mRNA	A_72_P581447	2.09547e-05	0.929718	0.00297034	chr1
unknown	unknown	A_72_P113701	2.11994e-05	0.940576	0.00299547	chr13
ANXA8	Sus scrofa annexin A8-like (LOC100155930), mRNA	A_72_P073116	2.13299e-05	0.946367	0.00300434	chr14
ITPR1	Sus scrofa inositol 1,4,5-trisphosphate receptor, type 1 (ITPR1), partial mRNA	A_72_P413763	2.16095e-05	0.958769	0.00303408	chr13
SPON1	spondin 1, extracellular matrix protein (SPON1)	gi|59783271|gb|DN107911.1|DN107911	2.18905e-05	0.971236	0.00306384	chr2
WNT2B	Sus scrofa wingless-type MMTV integration site family, member 2B (WNT2B), mRNA	A_72_P265702	2.20964e-05	0.980375	0.00308294	chr4
IGSF1	Sus scrofa immunoglobulin superfamily, member 1, transcript variant 1 (IGSF1), mRNA	A_72_P112381	2.21897e-05	0.984512	0.00308625	chrX
PHGR1	Sus scrofa hypothetical protein LOC100525797 (LOC100525797), mRNA	A_72_P395408	2.25272e-05	0.999489	0.0031234	chr1
SNAPC5	Sus scrofa snRNA-activating protein complex subunit 5-like, transcript variant 2 (LOC100157710), mRNA	A_72_P194702	2.26106e-05	1	0.0031252	chr1
STEAP3	Bos taurus metalloreductase STEAP3-like (STEAP3), mRNA	A_72_P426009	2.28219e-05	1	0.0031446	chr15
EMILIN2	Sus scrofa EMILIN-2-like (LOC100522875), mRNA	A_72_P386473	2.29853e-05	1	0.00314897	unknown
unknown	unknown	A_72_P232442	2.29955e-05	1	0.00314897	chr3
ACO1	aconitase 1, soluble	O8033	2.33566e-05	1	0.00318856	chr10
CSPG4	Sus scrofa chondroitin sulfate proteoglycan 4 (CSPG4), mRNA	A_72_P443799	2.36197e-05	1	0.0032146	chr7
CACNB1	calcium channel, voltage-dependent, beta 1 subunit	O12956	2.37116e-05	1	0.00321645	chr12
FGF7	Sus scrofa mRNA for partial keratinocyte growth factor (kgf gene)	gi|6716757|gb|AF217463.1|AF217463	2.37783e-05	1	0.00321645	chr1
CS	Sus scrofa citrate synthase, mitochondrial-like (LOC100621743), mRNA	A_72_P537441	2.45835e-05	1	0.00331526	chr5
unknown	unknown	A_72_P374318	2.4708e-05	1	0.00332195	chrGL895788.1
PPA1	Sus scrofa pyrophosphatase 1 (LOC100155201), mRNA	A_72_P603923	2.52841e-05	1	0.00337893	unknown
SARS	Sus scrofa seryl-tRNA synthetase (SARS), mRNA	A_72_P266602	2.52571e-05	1	0.00337893	chr4
SARS	seryl-tRNA synthetase	O11861	2.5572e-05	1	0.00340445	chr4
unknown	unknown	A_72_P324308	2.56285e-05	1	0.00340445	chr3
unknown	unknown	A_72_P105251	2.57953e-05	1	0.00341266	chr14
XR_114310	Homo sapiens hypothetical LOC100506440 (LOC100506440), partial miscRNA	A_72_P236932	2.58442e-05	1	0.00341266	chr12
CPED1	Sus scrofa uncharacterized protein C7orf58-like (LOC100511847), mRNA	A_72_P079591	2.59812e-05	1	0.00342058	chr18
ARVCF	Sus scrofa armadillo repeat gene deleted in velocardiofacial syndrome (ARVCF), mRNA	A_72_P344143	2.60629e-05	1	0.00342118	chr14
ARG2	Sus scrofa arginase, type II (ARG2), mRNA	A_72_P719118	2.63601e-05	1	0.00344998	chr7
COX6C	Sus scrofa COX6C protein (COX6C), mRNA	A_72_P443428	2.64965e-05	1	0.00345362	chr4
ND4	NADH-ubiquinone oxidoreductase chain 4 [Source:UniProtKB/Swiss-Prot;Acc:O79881] [ENSSSCT00000019682]	A_72_P127246	2.65436e-05	1	0.00345362	chrMT
unknown	unknown	A_72_P392473	2.71877e-05	1	0.00352708	unknown
unknown	unknown	A_72_P117296	2.73353e-05	1	0.00353589	chr2
BAIAP2	BAI1-associated protein 2	A_72_P022216	2.78311e-05	1	0.00356751	chr12
CXCL13	CXCL12 chemokine (CXCL12)	gi|57528014|ref|NM_001009580.1|	2.78399e-05	1	0.00356751	unknown
FAM38A	family with sequence similarity 38, member A	O8738	2.80085e-05	1	0.00356751	unknown
UBE2QL1	probable ubiquitin-conjugating enzyme E2 FLJ25076	O1103	2.7741e-05	1	0.00356751	chr16
unknown	unknown	A_72_P399788	2.80546e-05	1	0.00356751	chr2
VIM	Sus scrofa vimentin-like (LOC100522394), mRNA	A_72_P036391	2.80622e-05	1	0.00356751	chr10
ACTC1	Sus scrofa actin, alpha, cardiac muscle 1 (ACTC1), mRNA	A_72_P751785	2.83907e-05	1	0.00359897	chr1
AKR7A2	aldo-keto reductase family 7, member A2 (aflatoxin aldehyde reductase)	O4483	2.86174e-05	1	0.00360709	chr6
LOXL2	lysyl oxidase-like 2 (LOXL2)	gi|112769133|gb|DB806021.1|DB80...	2.85847e-05	1	0.00360709	unknown
ELMO2	engulfment and cell motility 2 (ELMO2)	gi|61696654|gb|AY803117.1|	2.91104e-05	1	0.00365884	chr17
H2AFY	H2A histone family, member Y	CUST_326_PI427286967	2.93696e-05	1	0.00366114	chr2
LACTB2	Sus scrofa beta-lactamase-like protein 2-like (LOC100153212), mRNA	A_72_P680071	2.94351e-05	1	0.00366114	chr4
LUM	lumican	O229	2.94588e-05	1	0.00366114	chr5
unknown	unknown	A_72_P437959	2.92507e-05	1	0.00366114	chr12
unknown	unknown	A_72_P401473	2.97041e-05	1	0.00368132	chr9
MAD2L2	MAD2 mitotic arrest deficient-like 2 (yeast)	A_72_P403538	3.01498e-05	1	0.00372615	chr6
STOM	946506 MARC 4PIG Sus scrofa cDNA 5', mRNA sequence [CN157777]	A_72_P368303	3.02674e-05	1	0.00373029	chr1
NLN	Sus scrofa neurolysin (metallopeptidase M3 family) (NLN), nuclear gene encoding mitochondrial protein, mRNA	A_72_P413728	3.05144e-05	1	0.00375032	chr16
ADIPOR2	adiponectin receptor 2	A_72_P016016	3.08744e-05	1	0.00377037	chr5
NTRK2	Sus scrofa neurotrophic tyrosine kinase, receptor, type 2 (NTRK2), partial mRNA	A_72_P245702	3.09325e-05	1	0.00377037	chr10
unknown	unknown	OTTSUST00000001029	3.07755e-05	1	0.00377037	chr7
C7H6ORF134	unknown	OTTSUST00000001034	3.11138e-05	1	0.00378207	chr7
HSPB2	Sus scrofa heat shock protein beta-2-like (LOC100622622), mRNA	A_72_P290089	3.16119e-05	1	0.00383212	chr9
PAH	phenylalanine hydroxylase	O14332	3.22711e-05	1	0.00390138	chr5
EEF1A1	Sus scrofa eukaryotic translation elongation factor 1 alpha 1 (EEF1A1), mRNA	A_72_P746511	3.24652e-05	1	0.00390939	chr1
NT5DC1	Sus scrofa 5'-nucleotidase domain containing 1 (NT5DC1), mRNA	A_72_P161321	3.26018e-05	1	0.00390939	chr1
UGP2	Sus scrofa UTP--glucose-1-phosphate uridylyltransferase-like (LOC100620996), mRNA	A_72_P557835	3.25786e-05	1	0.00390939	chr3
TMEM160	transmembrane protein 160	O7178	3.34075e-05	1	0.00399522	unknown
RHOQ	unknown	A_72_P317053	3.36894e-05	1	0.00401809	chr3
PRDX2	Sus scrofa peroxiredoxin-2-like (LOC100512521), mRNA	A_72_P341058	3.39055e-05	1	0.00403302	chr2
RHOQ	ras homolog gene family, member Q	A_72_P183791	3.42554e-05	1	0.00406375	chr3
NIPSNAP1	nipsnap homolog 1 (C. elegans)	A_72_P434694	3.44909e-05	1	0.00408078	chr14
POLH	Sus scrofa polymerase (DNA directed), eta (POLH), mRNA	A_72_P477293	3.46931e-05	1	0.00409379	chr1
UGP2	Sus scrofa UTP--glucose-1-phosphate uridylyltransferase-like (LOC100620996), mRNA	A_72_P581152	3.51213e-05	1	0.00413332	chr3
KCTD15	potassium channel tetramerisation domain containing 15	O5578	3.53831e-05	1	0.00415311	unknown
NUP160	Sus scrofa nucleoporin 160kDa (NUP160), mRNA	A_72_P034181	3.57471e-05	1	0.00418477	chr2
RNASE4	Sus scrofa hypothetical LOC100626427 (LOC100626427), miscRNA	A_72_P195807	3.59123e-05	1	0.00419304	chrGL892933.2
SAMHD1	unknown	A_72_P379778	3.62296e-05	1	0.00421899	chr17
CITED1	Cbp/p300-interacting transactivator, with Glu/Asp-rich carboxy-terminal domain, 1	O10495	3.6573e-05	1	0.00424071	chrX
INPP5B	Sus scrofa inositol polyphosphate-5-phosphatase, 75kDa (INPP5B), mRNA	A_72_P365638	3.67028e-05	1	0.00424071	chr6
KCTD5	potassium channel tetramerisation domain containing 5	O8545	3.66805e-05	1	0.00424071	chr3
EEF1A1	eukaryotic translation elongation factor 1 alpha 1	CUST_86_PI427286967	3.69105e-05	1	0.00425362	chr1
MAGEL2	Sus scrofa MAGE-like 2 (MAGEL2), mRNA	A_72_P493343	3.713e-05	1	0.00426783	chr1
IGSF1	Sus scrofa immunoglobulin superfamily, member 1, transcript variant 1 (IGSF1), mRNA	A_72_P466893	3.7332e-05	1	0.00427996	chrX
SIT1	Sus scrofa signaling threshold regulating transmembrane adaptor 1 (SIT1), mRNA	A_72_P260252	3.77805e-05	1	0.00432022	chr1
TAS1R3	taste receptor, type 1, member 3	A_72_P151346	3.81445e-05	1	0.00435063	chr6
MAPRE2	microtubule-associated protein, RP/EB family, member 2	O14932	3.90848e-05	1	0.00444645	chr6
DOCK5	dedicator of cytokinesis 5 (DOCK5)	gi|84130477|gb|CV876517.1|CV876517	3.94745e-05	1	0.0044793	chr14
FAM89A	Sus scrofa protein FAM89A-like (LOC100156669), mRNA	A_72_P489104	3.99509e-05	1	0.00450121	chr14
RNASE4	Sus scrofa hypothetical LOC100626427 (LOC100626427), miscRNA	A_72_P602158	3.98399e-05	1	0.00450121	chrGL892933.2
unknown	unknown	A_72_P340118	3.9972e-05	1	0.00450121	chr1
PCK2	Sus scrofa phosphoenolpyruvate carboxykinase 2 (mitochondrial) (PCK2), nuclear gene encoding mitochondrial protein, mRNA	A_72_P607328	4.02519e-05	1	0.00452125	chr7
SLC1A3	Sus scrofa excitatory amino acid transporter 1-like (LOC100516047), mRNA	A_72_P167041	4.04858e-05	1	0.00452462	chr16
unknown	unknown	A_72_P345543	4.0413e-05	1	0.00452462	chr8
CN154283	941484 MARC 4PIG Sus scrofa cDNA 3', mRNA sequence [CN154283]	A_72_P368808	4.13708e-05	1	0.00454652	chr5
M6P/IGF2R	Sus scrofa mannose-6-phosphate/insulin-like growth factor II receptor (m6p/igf2r) mRNA, 3'UTR. [AF342812]	A_72_P513762	4.11641e-05	1	0.00454652	chr1
MDH1	Sus scrofa malate dehydrogenase, cytoplasmic-like (LOC100621872), mRNA	A_72_P559629	4.10327e-05	1	0.00454652	chr3
unknown	unknown	OTTSUST00000000849	4.13252e-05	1	0.00454652	chr7
unknown	unknown	A_72_P106041	4.09172e-05	1	0.00454652	chr2
unknown	unknown	A_72_P178791	4.13991e-05	1	0.00454652	chr9
unknown	unknown	A_72_P405318	4.10973e-05	1	0.00454652	unknown
CTGF	connective tissue growth factor	O14671	4.17998e-05	1	0.00457919	chr1
unknown	unknown	A_72_P089901	4.30747e-05	1	0.00468928	unknown
ALDH2	Sus scrofa aldehyde dehydrogenase 2 family (mitochondrial) (ALDH2), nuclear gene encoding mitochondrial protein, mRNA	A_72_P588561	4.33331e-05	1	0.00468928	chr14
TIMP1	TIMP metallopeptidase inhibitor 1	O10493	4.327e-05	1	0.00468928	unknown
unknown	unknown	A_72_P077246	4.32997e-05	1	0.00468928	unknown
unknown	unknown	A_72_P422349	4.32668e-05	1	0.00468928	chr4
unknown	unknown	A_72_P032051	4.45687e-05	1	0.00479957	unknown
unknown	unknown	A_72_P202207	4.45013e-05	1	0.00479957	chr2
PRKD1	protein kinase D1	O9961	4.53599e-05	1	0.00486118	chrGL895171.2
WDR91	WD repeat domain 91	O12640	4.52903e-05	1	0.00486118	chr18
COL6A3	Sus scrofa collagen, type VI, alpha 3, transcript variant 2 (COL6A3), mRNA	A_72_P674341	4.61167e-05	1	0.00490672	chr15
NECD	Sus scrofa necdin (NECD), mRNA	A_72_P147511	4.60365e-05	1	0.00490672	chr1
unknown	unknown	A_72_P291424	4.595e-05	1	0.00490672	chrX
LOC618507	unknown	A_72_P220332	4.62928e-05	1	0.00491068	chr11
NAB2	NGFI-A binding protein 2 (EGR1 binding protein 2)	O9661	4.63752e-05	1	0.00491068	chr5
LYST	lysosomal trafficking regulator	A_72_P352693	4.6562e-05	1	0.00491872	chr14
GOLGA5	Sus scrofa golgin subfamily A member 5-like (LOC100151911), mRNA	A_72_P363723	4.69068e-05	1	0.00494337	chr7
PPP2R2B	Sus scrofa protein phosphatase 2, regulatory subunit B, beta (PPP2R2B), mRNA	A_72_P302609	4.71633e-05	1	0.00495863	chr2
unknown	unknown	A_72_P040396	4.74979e-05	1	0.00497894	chr1
CN158430	947219 MARC 4PIG Sus scrofa cDNA 5', mRNA sequence [CN158430]	A_72_P028831	4.75809e-05	1	0.00497894	chr16
IFT57	Sus scrofa intraflagellar transport protein 57 homolog (LOC100519335), mRNA	A_72_P335618	4.81291e-05	1	0.00500092	chr13
unknown	unknown	A_72_P063736	4.79348e-05	1	0.00500092	unknown
unknown	unknown	A_72_P255357	4.80539e-05	1	0.00500092	chr17
NES	Sus scrofa nestin (NES), mRNA	A_72_P052631	4.84693e-05	1	0.0050245	chr4
AKR7A2	Sus scrofa aflatoxin B1 aldehyde reductase member 2-like (LOC100511331), mRNA	A_72_P063836	4.89189e-05	1	0.00505929	unknown
LIME1	Lck interacting transmembrane adaptor 1 (LIME1)	gi|71966612|gb|BW970457.1|BW970457	4.92319e-05	1	0.00507982	chrGL896364.1
IL17A	interleukin 17A (IL17A)	gi|47523467|ref|NM_214191.1|	4.95655e-05	1	0.00508747	chrGL896400.1
INPP5B	Sus scrofa inositol polyphosphate-5-phosphatase, 75kDa (INPP5B), mRNA	A_72_P061041	4.965e-05	1	0.00508747	chr6
LGALS3	Sus scrofa lectin, galactoside-binding, soluble, 3 (LGALS3), mRNA	A_72_P641919	4.95399e-05	1	0.00508747	chr1
HYAL2	hyaluronoglucosaminidase 2 (HYAL2)	gi|47523931|ref|NM_214440.1|	4.98986e-05	1	0.00510115	chr13
UGP2	Sus scrofa UDP-glucose pyrophosphorylase 2 (UGP2), mRNA	A_72_P427819	5.03177e-05	1	0.00513217	unknown
PRKD1	protein kinase D1 (PRKD1)	gi|54528809|gb|CJ022930.1|CJ022930	5.06325e-05	1	0.00515243	chrGL895171.2
CYP3A29	Sus scrofa cytochrome P450 3A29 (CYP3A29), mRNA	A_72_P797432	5.1212e-05	1	0.0051902	chrGL896256.1
GARS	glycyl-tRNA synthetase	A_72_P403103	5.12375e-05	1	0.0051902	chr18
unknown	unknown	A_72_P397303	5.22721e-05	1	0.00528293	chr13
GHR	Sus scrofa mRNA, clone:LVRM10088G11, expressed in liver. [AK233142]	A_72_P569989	5.24176e-05	1	0.00528317	chr16
LOC100512222	unknown	A_72_P255032	5.25125e-05	1	0.00528317	chr3
GNAS	Sus scrofa GNAS complex locus (GNAS), transcript variant 4, mRNA	A_72_P442466	5.2881e-05	1	0.0053082	chr17
unknown	unknown	A_72_P122201	5.31171e-05	1	0.00531894	chr3
unknown	unknown	A_72_P403373	5.32277e-05	1	0.00531894	chr1
unknown	unknown	A_72_P127966	5.3669e-05	1	0.00535098	chrGL896120.1
ANXA8	annexin A8 (ANXA8)	gi|116336789|gb|DT322566.1|DT32...	5.39804e-05	1	0.00536996	chr14
FAM120C	family with sequence similarity 120C	O12185	5.50557e-05	1	0.00546468	chrX
C1ORF198	Sus scrofa uncharacterized protein C1orf198 homolog (LOC100155899), mRNA	A_72_P547836	5.57774e-05	1	0.00548741	chr14
CAMK2G	calcium/calmodulin-dependent protein kinase II gamma	O8274	5.57795e-05	1	0.00548741	unknown
MED4	mediator complex subunit 4	O14483	5.56006e-05	1	0.00548741	chr11
TMEM216	transmembrane protein 216	O5260	5.55449e-05	1	0.00548741	chr2
unknown	unknown	A_72_P408618	5.59656e-05	1	0.00549354	chrGL892963.1
SULT1A1	Sus scrofa sulfotransferase family, cytosolic, 1A, phenol-preferring, member 1 (SULT1A1), mRNA	A_72_P517960	5.61075e-05	1	0.00549532	chrGL892962.1
CALM3	Sus scrofa calmodulin (CALM1), mRNA	A_72_P541783	5.65098e-05	1	0.00549831	chr6
IGM	unknown	gi|73759924|dbj|AB205164.1|	5.64269e-05	1	0.00549831	unknown
WDR91	Sus scrofa WD repeat-containing protein 91-like (LOC100524054), partial mRNA	A_72_P050341	5.62998e-05	1	0.00549831	chr18
PGD	phosphogluconate dehydrogenase	O8797	5.702e-05	1	0.00553581	chr6
GHR	Sus scrofa mRNA, clone:LVRM10088G11, expressed in liver. [AK233142]	A_72_P585071	5.82328e-05	1	0.0056412	chr16
ADIPOR2	adiponectin receptor 2	O13159	5.86316e-05	1	0.00565515	chr5
UBXN8	UBX domain-containing protein 8 (UBX domain-containing protein 6)(Reproduction 8 protein)(Protein Rep-8) [Source:UniProtKB/Swiss-Prot;Acc:O00124]	A_72_P092891	5.85513e-05	1	0.00565515	chr15
UBE4A	ubiquitination factor E4A (UFD2 homolog, yeast)	O10694	5.89555e-05	1	0.00567406	chr9
ELOVL2	Sus scrofa elongation of very long chain fatty acids protein 2-like (LOC100153368), mRNA	A_72_P536121	5.93957e-05	1	0.00570404	chr7
GABPAP	Sus scrofa GA binding protein transcription factor, alpha subunit pseudogene, transcript variant 3 (GABPAP), mRNA	A_72_P564499	5.99629e-05	1	0.00572496	chr4
GSTO1	Sus scrofa glutathione S-transferase omega 1 (GSTO1), mRNA	A_72_P165141	6.01296e-05	1	0.00572496	chr14
PITPNC1	phosphatidylinositol transfer protein, cytoplasmic 1	O12352	5.99031e-05	1	0.00572496	chr12
unknown	unknown	A_72_P411408	6.00833e-05	1	0.00572496	chr14
GALP	Sus scrofa galanin-like peptide (GALP), mRNA	A_72_P442900	6.11321e-05	1	0.00580794	chr6
MRPS12	Sus scrofa 28S ribosomal protein S12, mitochondrial-like, transcript variant 1 (LOC100518018), mRNA	A_72_P376388	6.12818e-05	1	0.00580972	unknown
DYNC2H1	Sus scrofa cytoplasmic dynein 2 heavy chain 1-like (LOC100523628), mRNA	A_72_P362953	6.14387e-05	1	0.00581218	chr9
DHRS4	Sus scrofa dehydrogenase/reductase (SDR family) member 4 (DHRS4), mRNA	A_72_P035571	6.24678e-05	1	0.00589697	unknown
ENPEP	glutamyl aminopeptidase (aminopeptidase A)	O11800	6.28856e-05	1	0.00592379	chr8
PAX7	Sus scrofa paired box 7 (PAX7), partial mRNA	A_72_P185391	6.39244e-05	1	0.00599853	chrGL896562.1
SMPD3	Sus scrofa sphingomyelin phosphodiesterase 3-like (LOC100518128), mRNA	A_72_P228687	6.39494e-05	1	0.00599853	chr6
MDFI	Sus scrofa MyoD family inhibitor, transcript variant 1 (MDFI), mRNA	A_72_P709075	6.4113e-05	1	0.0060012	chr7
unknown	unknown	O11304	6.52731e-05	1	0.00608412	chr12
SLC1A3	solute carrier family 1 (glial high affinity glutamate transporter), member 3	O13275	6.52085e-05	1	0.00608412	chr16
TIMP2	TIMP metallopeptidase inhibitor 2	O8835	6.59096e-05	1	0.00613056	chr12
SLC3A2	Sus scrofa solute carrier family 3 (activators of dibasic and neutral amino acid transport), member 2 (SLC3A2), mRNA	A_72_P540268	6.62433e-05	1	0.00613588	chr2
unknown	unknown	A_72_P087651	6.61099e-05	1	0.00613588	chr12
unknown	Sus scrofa mRNA, clone:AMP010019C01, expressed in alveolar macrophage. [AK230636]	A_72_P085681	6.72065e-05	1	0.00621212	chr15
AARS	alanyl-tRNA synthetase	CUST_200_PI427286967	6.82145e-05	1	0.0062456	chr6
ADIPOR2	Sus scrofa adiponectin receptor 2 (ADIPOR2), mRNA	A_72_P302919	6.82843e-05	1	0.0062456	chr5
BF191413	238995 MARC 2PIG Sus scrofa cDNA 5', mRNA sequence [BF191413]	A_72_P385068	6.84133e-05	1	0.0062456	chr7
CIB2	calcium and integrin binding family member 2	A_72_P301804	6.79326e-05	1	0.0062456	chr7
LDHA	lactate dehydrogenase A	O14329	6.82548e-05	1	0.0062456	chr2
SORD	sorbitol dehydrogenase	O4548	6.83996e-05	1	0.0062456	unknown
SGMS1	Sus scrofa sphingomyelin synthase 1 (SGMS1), mRNA	A_72_P444370	7.00022e-05	1	0.00637594	chr14
ZNHIT1	zinc finger, HIT type 1	O11308	7.01285e-05	1	0.00637594	unknown
unknown	unknown	A_72_P228392	7.05287e-05	1	0.00639559	chr14
PRKG1	Rep: COG3907: PAP2 (acid phosphatase) superfamily protein - Yersinia intermedia ATCC 29909, partial (9%) [TC528223]	A_72_P056206	7.06329e-05	1	0.00639559	chr14
C19ORF69	rjej06b_c23.y1 jej Sus scrofa cDNA 5', mRNA sequence [EW294362]	A_72_P128946	7.17455e-05	1	0.00643333	chr6
COL16A1	collagen, type XVI, alpha 1	A_72_P427844	7.13896e-05	1	0.00643333	chr6
COL4A1	Sus scrofa collagen alpha-1(IV) chain-like (LOC100626477), mRNA	A_72_P527792	7.22444e-05	1	0.00643333	chr11
GPD2	Sus scrofa glycerol-3-phosphate dehydrogenase (MGPD), partial mRNA	A_72_P317098	7.18095e-05	1	0.00643333	chr15
PSAT1	Sus scrofa phosphoserine aminotransferase-like (LOC100623562), mRNA	A_72_P695998	7.16221e-05	1	0.00643333	chr1
PSMB10	Sus scrofa proteasome (prosome, macropain) subunit, beta type, 10 (PSMB10), mRNA	A_72_P501185	7.23537e-05	1	0.00643333	chrGL896204.1
unknown	unknown	A_72_P089226	7.214e-05	1	0.00643333	chr13
unknown	unknown	A_72_P266482	7.23547e-05	1	0.00643333	chr6
unknown	unknown	A_72_P404623	7.16911e-05	1	0.00643333	chr1
DOCK4	dedicator of cytokinesis 4	O11431	7.28324e-05	1	0.00644995	chr18
S100A2	Sus scrofa protein S100-A2-like (LOC100621379), mRNA	A_72_P599953	7.27781e-05	1	0.00644995	chr4
ALDH2	Sus scrofa aldehyde dehydrogenase 2 family (mitochondrial) (ALDH2), nuclear gene encoding mitochondrial protein, mRNA	A_72_P217642	7.32545e-05	1	0.00646154	chr14
unknown	unknown	A_72_P176326	7.31262e-05	1	0.00646154	chr4
unknown	unknown	A_72_P329998	7.38244e-05	1	0.00649889	chrGL896120.1
PYGM	phosphorylase, glycogen, muscle	O13134	7.42649e-05	1	0.00652472	unknown
MAGED2	unknown	A_72_P348613	7.45639e-05	1	0.00653805	chrX
LPL	Sus scrofa lipoprotein lipase (LPL), mRNA	A_72_P732308	7.5039e-05	1	0.0065538	unknown
SARS	Sus scrofa seryl-tRNA synthetase (SARS), mRNA	A_72_P542153	7.50109e-05	1	0.0065538	unknown
ND5	NADH-ubiquinone oxidoreductase chain 5 [Source:UniProtKB/Swiss-Prot;Acc:Q9TDR1] [ENSSSCT00000019686]	A_72_P725983	7.55513e-05	1	0.00658558	chrMT
TNN	tenascin N	O3158	7.57325e-05	1	0.00658843	chr9
KRT5	keratin 5	O13650	7.64192e-05	1	0.00663516	chr5
unknown	unknown	A_72_P034046	7.70767e-05	1	0.00667149	chr1
unknown	unknown	A_72_P401613	7.72887e-05	1	0.00667149	unknown
ZDHHC16	Sus scrofa Abl-philin 2, transcript variant 2 (LOC100152371), mRNA	A_72_P490000	7.72451e-05	1	0.00667149	chr14
unknown	unknown	A_72_P385113	7.79555e-05	1	0.00671598	chr5
CTGF	connective tissue growth factor	A_72_P261597	7.82839e-05	1	0.00671818	chr1
FMO1	Sus scrofa flavin containing monooxygenase 1 (FMO1), mRNA	A_72_P569629	7.81992e-05	1	0.00671818	chr9
IGFBP6	Sus scrofa insulin-like growth factor binding protein 6 (IGFBP6), mRNA	A_72_P710138	7.85023e-05	1	0.00672392	chr5
CDK9	cyclin-dependent kinase 9	O9167	7.89073e-05	1	0.00674559	chr1
HSD17B8	Sus scrofa hydroxysteroid (17-beta) dehydrogenase 8 (HSD17B8), mRNA	A_72_P539428	7.91274e-05	1	0.0067514	unknown
YARS	tyrosyl-tRNA synthetase (YARS)	gi|52351686|gb|AY610116.1|	7.93246e-05	1	0.00675523	chr6
RASGRP3	Sus scrofa ras guanyl-releasing protein 3-like (LOC100626840), mRNA	A_72_P371588	8.01983e-05	1	0.00681655	chr3
MGP	Sus scrofa matrix Gla protein (MGP), mRNA	A_72_P729913	8.08211e-05	1	0.00684326	chr5
SULT1A1	unknown	A_72_P282179	8.07568e-05	1	0.00684326	chrGL892962.1
PPTC7	similar to Homo sapiens PTC7 protein phosphatase homolog (S. cerevisiae) (PPTC7)	gi|14655551|gb|BI181142.1|BI181142	8.20328e-05	1	0.00693263	chr14
NTRK3	neurotrophic tyrosine kinase, receptor, type 3	O11077	8.24793e-05	1	0.00694391	chr1
unknown	unknown	A_72_P373643	8.2367e-05	1	0.00694391	chr7
UAP1	Sus scrofa UDP-N-acteylglucosamine pyrophosphorylase 1 (UAP1), mRNA	A_72_P474348	8.28533e-05	1	0.00696159	chr4
unknown	unknown	A_72_P045946	8.3003e-05	1	0.00696159	chr1
CD5L	Sus scrofa deleted in malignant brain tumors 1 protein-like, transcript variant 1 (LOC100154019), mRNA	A_72_P216582	8.36656e-05	1	0.00700278	chr4
KIAA0030	Uncharacterized protein [Source:UniProtKB/TrEMBL;Acc:F1RSE4] [ENSSSCT00000006876]	A_72_P554116	8.39677e-05	1	0.00700278	chr3
unknown	unknown	A_72_P183056	8.3965e-05	1	0.00700278	chr1
MAFB	v-maf musculoaponeurotic fibrosarcoma oncogene homolog B (avian) (MAFB)	gi|115547453|dbj|AK237835.1|	8.51417e-05	1	0.00708736	chr17
TPI1	TPI1 pseudogene; triosephosphate isomerase 1	O6451	8.57204e-05	1	0.00712218	chr5
LOC100157800	unknown	A_72_P072416	8.6058e-05	1	0.00713686	chr1
MAGED1	Sus scrofa melanoma antigen family D, 1 (MAGED1), mRNA	A_72_P149681	8.6768e-05	1	0.00718232	chrX
CDK2	Sus scrofa cyclin-dependent kinase-2 alpha (LOC100154715), mRNA	A_72_P661793	8.74302e-05	1	0.00721023	chr5
GOT2	Sus scrofa glutamic-oxaloacetic transaminase 2, mitochondrial (aspartate aminotransferase 2) (GOT2), nuclear gene encoding mitochondrial protein, mRNA	A_72_P024076	8.74169e-05	1	0.00721023	chr6
IGSF1	immunoglobulin superfamily, member 1	O11092	8.7872e-05	1	0.00723322	chrX
DTD1	Sus scrofa d-tyrosyl-tRNA(Tyr) deacylase 1-like (LOC100511233), mRNA	A_72_P184526	8.82185e-05	1	0.00724829	chr17
unknown	unknown	A_72_P187081	8.8457e-05	1	0.00725446	chr2
PPA1	pyrophosphatase (inorganic) 1	O9417	8.91152e-05	1	0.00729495	unknown
PPA1	Sus scrofa pyrophosphatase 1 (LOC100155201), mRNA	A_72_P597416	9.05987e-05	1	0.00740274	chr14
ITIH4	Sus scrofa inter-alpha (globulin) inhibitor H4 (plasma Kallikrein-sensitive glycoprotein) (ITIH4), mRNA	A_72_P232272	9.11085e-05	1	0.0074307	chr13
BCL9	Sus scrofa B-cell CLL/lymphoma 9, transcript variant 2 (BCL9), mRNA	A_72_P314523	9.13486e-05	1	0.00743661	chr4
SRSF9	Sus scrofa serine/arginine-rich splicing factor 9-like (LOC100628172), mRNA	A_72_P709670	9.16198e-05	1	0.00744044	chr14
TUBA4A	tubulin, alpha 4a	A_72_P194362	9.17309e-05	1	0.00744044	chr15
unknown	unknown	A_72_P025326	9.3113e-05	1	0.00753875	chr12
unknown	LQG602768221.R1 CSEQFXL36 fetal brain Sus scrofa cDNA, mRNA sequence [BM658861]	A_72_P090166	9.38823e-05	1	0.00758695	chr8
HCLS1	hematopoietic cell-specific Lyn substrate 1	O4420	9.40503e-05	1	0.00758695	chr13
unknown	unknown	A_72_P195632	9.51055e-05	1	0.00765815	chr1
CXCL12	Sus scrofa chemokine (C-X-C motif) ligand 12 (CXCL12), mRNA	A_72_P232477	9.5383e-05	1	0.00766658	unknown
unknown	unknown	A_72_P421274	9.56588e-05	1	0.00767485	chr1
ABI3BP	ABI family, member 3 (NESH) binding protein	A_72_P039386	9.58843e-05	1	0.00767905	chr13
LGALS7	Sus scrofa lectin, galactoside-binding, soluble, 7 (LGALS7), mRNA	A_72_P440636	9.71761e-05	1	0.00776848	unknown
LOC100525766	unknown	A_72_P080691	9.95196e-05	1	0.00794152	chr9
PRC1	FS693474 full-length enriched swine cDNA library, adult ovary Sus scrofa cDNA clone OVRT10087B08 5', mRNA sequence [FS693474]	A_72_P194572	0.00010095	1	0.00804123	chr10
unknown	unknown	A_72_P292109	0.000101245	1	0.00805025	chr3
VTI1B	Sus scrofa NFS protein (NFS), mRNA	A_72_P049421	0.000102089	1	0.00810281	chr7
PDIA3	protein disulfide isomerase family A, member 3	O9249	0.000102659	1	0.00811902	chr1
PLAT	Sus scrofa plasminogen activator, tissue (PLAT), mRNA	A_72_P642480	0.00010261	1	0.00811902	chr17
LOC100522549	unknown	A_72_P140791	0.000102932	1	0.00812617	chr5
LOC100513407	unknown	A_72_P365803	0.000104612	1	0.0082441	chr12
unknown	unknown	A_72_P040711	0.000105289	1	0.00826804	unknown
unknown	unknown	A_72_P097346	0.000105243	1	0.00826804	unknown
unknown	unknown	A_72_P217582	0.0001056	1	0.00827785	chr16
SLC44A2	solute carrier family 44, member 2	A_72_P212952	0.000105812	1	0.00827982	chr2
CYFIP2	cytoplasmic FMR1 interacting protein 2	A_72_P420159	0.000107397	1	0.00837433	chr16
unknown	unknown	A_72_P055501	0.000107299	1	0.00837433	chr8
LUM	Sus scrofa lumican-like (LOC100152607), mRNA	A_72_P293589	0.000108425	1	0.00843965	chr5
CDK5RAP1	Sus scrofa CDK5 regulatory subunit associated protein 1 (CDK5RAP1), mRNA	A_72_P271809	0.000110343	1	0.00854979	chr17
FKBP10	Sus scrofa peptidyl-prolyl cis-trans isomerase FKBP10-like (LOC100511038), miscRNA	A_72_P154676	0.000110418	1	0.00854979	chr12
PRKG1	protein kinase, cGMP-dependent, type I	O14514	0.000110145	1	0.00854979	chr14
RAB3A	Sus scrofa mRNA, clone:OVRM10004A02, expressed in ovary. [AK234663]	A_72_P549961	0.000111638	1	0.00861288	chr2
SCN1A	Sus scrofa sodium channel, voltage-gated, type IX, alpha subunit (SCN9A), mRNA	A_72_P443309	0.000111815	1	0.00861288	chr15
VCL	Sus scrofa vinculin-like (LOC100623322), mRNA	A_72_P232752	0.000111463	1	0.00861288	chr14
unknown	unknown	A_72_P285609	0.000112553	1	0.00865471	chr1
MAOB	Sus scrofa monoamine oxidase B (MAOB), nuclear gene encoding mitochondrial protein, mRNA	A_72_P146441	0.000113229	1	0.0086916	chrX
FABP7	Sus scrofa fatty acid binding protein 7, brain (FABP7), mRNA	A_72_P146656	0.000113683	1	0.00871137	chrJH118703.1
FBN1	Sus scrofa fibrillin 1 (FBN1), mRNA	A_72_P088351	0.000114775	1	0.00876477	chr1
unknown	unknown	A_72_P398318	0.00011458	1	0.00876477	chrGL892131.1
FBLN7	unknown	A_72_P431264	0.000115198	1	0.00878195	chr3
DCN	Decorin Precursor (Bone proteoglycan II)(PG-S2) [Source:UniProtKB/Swiss-Prot;Acc:Q9XSD9]	A_72_P244532	0.000116349	1	0.00884458	chr5
RPL31	Sus scrofa 60S ribosomal protein L31-like (LOC100520127), mRNA	A_72_P294119	0.000116418	1	0.00884458	chr13
unknown	unknown	A_72_P329308	0.000116789	1	0.00885758	chr8
FLNA	filamin-A (FLNA)	gi|115546122|dbj|AK240364.1|	0.000117719	1	0.00891292	chrGL896067.1
unknown	unknown	A_72_P371118	0.00011819	1	0.00893334	chr17
TUBA4A	Sus scrofa tubulin, alpha 4a (TUBA4A), mRNA	A_72_P209947	0.000119067	1	0.0089843	chr15
MGP	Sus scrofa matrix Gla protein (MGP), mRNA	A_72_P729368	0.000119507	1	0.00900221	chr5
ARHGAP12	Rho GTPase activating protein 12	O11544	0.000120248	1	0.00904266	chr10
MFSD6	unknown	A_72_P073631	0.000120865	1	0.00907367	chr15
ALDH2	Sus scrofa aldehyde dehydrogenase 2 family (mitochondrial) (ALDH2), nuclear gene encoding mitochondrial protein, mRNA	A_72_P635016	0.000123891	1	0.00926103	chr14
DUT	deoxyuridine triphosphatase	O10126	0.000123987	1	0.00926103	chr1
ENPEP	Sus scrofa glutamyl aminopeptidase (aminopeptidase A) (ENPEP), mRNA	A_72_P442776	0.0001237	1	0.00926103	unknown
CD36	CD36 molecule (thrombospondin receptor)	A_72_P024756	0.000125301	1	0.00927094	chr9
FABP3	fatty acid binding protein 3, muscle and heart (mammary-derived growth inhibitor)	O8743	0.000124764	1	0.00927094	chr6
GARS	glycyl-tRNA synthetase	O11520	0.000125419	1	0.00927094	chr18
ITSN2	Sus scrofa hypothetical LOC100521007 (LOC100521007), miscRNA	A_72_P397518	0.000125488	1	0.00927094	chr3
RAB3IL1	RAB3A interacting protein (rabin3)-like 1	O5261	0.000125333	1	0.00927094	chr2
SARS	seryl-tRNA synthetase	A_72_P376593	0.000125582	1	0.00927094	chr4
TPBG	Sus scrofa trophoblast glycoprotein-like (LOC100158028), mRNA	A_72_P328828	0.000125178	1	0.00927094	chr1
unknown	unknown	A_72_P316843	0.000125935	1	0.00928154	chr1
LOC100511451	unknown	A_72_P429984	0.000126354	1	0.00929696	chr5
XM_003355027	Sus scrofa receptor-interacting serine/threonine-protein kinase 2-like (LOC100518835), mRNA	A_72_P247442	0.000127305	1	0.00935144	chr4
THBS3	Sus scrofa thrombospondin 3 (THBS3), mRNA	A_72_P474821	0.00012829	1	0.00940821	chr4
COMMD3	Sus scrofa mRNA, clone:LVRM10030B02, expressed in liver. [AK232808]	A_72_P052261	0.00012894	1	0.00944025	chr10
UFC1	Sus scrofa ubiquitin-fold modifier conjugating enzyme 1, transcript variant 2 (UFC1), mRNA	A_72_P633096	0.000129173	1	0.00944175	chr4
POGLUT1	930730 MARC 4PIG Sus scrofa cDNA 5', mRNA sequence [CK460452]	A_72_P410623	0.000130969	1	0.00954156	chr13
SLIT2	Uncharacterized protein [Source:UniProtKB/TrEMBL;Acc:F1S5C4] [ENSSSCT00000009572]	A_72_P349518	0.000130871	1	0.00954156	chr8
SLIT2	slit homolog 2 (Drosophila)	O12859	0.000131456	1	0.0095614	chr8
unknown	unknown	A_72_P140601	0.000132502	1	0.0096217	chr2
SCRN2	secernin 2	O7302	0.000132825	1	0.00962526	chr12
unknown	unknown	A_72_P244622	0.000132985	1	0.00962526	chr1
NCOR2	Sus scrofa nuclear receptor corepressor 2 (NCOR2) mRNA, alternatively spliced	gi|113205765|ref|NM_001044576.1|	0.000133744	1	0.00966445	chr14
ND4	NADH-ubiquinone oxidoreductase chain 4 [Source:UniProtKB/Swiss-Prot;Acc:O79881] [ENSSSCT00000019682]	A_72_P758317	0.000134031	1	0.0096694	chrMT
C1ORF51	Sus scrofa uncharacterized protein C1orf51-like (LOC100156195), mRNA	A_72_P405603	0.000135557	1	0.00968501	chr4
CD247	Sus scrofa CD247 molecule (CD247), mRNA	A_72_P374908	0.000135073	1	0.00968501	chr4
COL1A2	Sus scrofa mRNA, clone:OVR010005F05, expressed in ovary. [AK347299]	A_72_P192797	0.000135133	1	0.00968501	chr9
EFEMP1	EGF-containing fibulin-like extracellular matrix protein 1	A_72_P011236	0.000134942	1	0.00968501	chr3
FGFR4	Sus scrofa fibroblast growth factor receptor 4, transcript variant 2 (FGFR4), mRNA	A_72_P297849	0.000134686	1	0.00968501	chr2
MGP	Sus scrofa matrix Gla protein	CUST_22_PI427286967	0.000135552	1	0.00968501	chr5
CCNG1	Sus scrofa cyclin G1 (CCNG1), mRNA	A_72_P313048	0.000136623	1	0.00971874	chr16
CDH11	cadherin 11, type 2, OB-cadherin (osteoblast)	O8720	0.000136797	1	0.00971874	chr6
ND1	NADH dehydrogenase subunit 1 [Source:RefSeq peptide;Acc:NP_008634] [ENSSSCT00000019660]	A_72_P754234	0.000136905	1	0.00971874	chrMT
NUPL1	unknown	A_72_P090291	0.000136645	1	0.00971874	unknown
IGSF1	Sus scrofa immunoglobulin superfamily, member 1, transcript variant 1 (IGSF1), mRNA	A_72_P577723	0.000137716	1	0.00976066	chrX
unknown	unknown	A_72_P255077	0.000137968	1	0.00976291	chr1
EVI2B	ecotropic viral integration site 2B	O10736	0.000139723	1	0.00986838	chr12
TUBA3E	tubulin, alpha 3e	O9512	0.000139903	1	0.00986838	chr15
C3ORF37	chromosome 3 open reading frame 37	O4725	0.000140429	1	0.00988039	chr13
unknown	unknown	A_72_P251897	0.000140519	1	0.00988039	chr5
unknown	POSM0100006_F01 porcine skeletal muscle cDNA library (PoSM) Sus scrofa cDNA 3', mRNA sequence [BM190705]	A_72_P090071	0.000140846	1	0.00988772	chr7
MARS	methionyl-tRNA synthetase	O11340	0.000141762	1	0.00992066	chrJH118928.1
unknown	unknown	A_72_P278799	0.000141618	1	0.00992066	unknown
CTSK	Cathepsin K [Source:UniProtKB/Swiss-Prot;Acc:Q9GLE3] [ENSSSCT00000007283]	A_72_P604568	0.000142405	1	0.00994212	chr4
NTRK2	Sus scrofa neurotrophic tyrosine kinase, receptor, type 2 (NTRK2), partial mRNA	A_72_P442516	0.000142741	1	0.00994212	chr10
TCF12	transcription factor 12	O11487	0.000142741	1	0.00994212	chr1
IGF2	Sus scrofa mRNA, clone:LVRM10150D02, expressed in liver. [AK233453]	A_72_P376458	0.000143624	1	0.00997231	chrGL896298.1
unknown	unknown	A_72_P123446	0.0001436	1	0.00997231	chr11
SETD8	Sus scrofa n-lysine methyltransferase SETD8-like (LOC100157725), mRNA	A_72_P487998	0.000143956	1	0.00997972	chr14
YAF2	YY1 associated factor 2	O10466	0.000144266	1	0.00998562	unknown
