# Supplementary material for: Muscle transcriptomic investigation of late fetal development identifies candidate genes for piglet maturity
Source: BMC Genomics. 2014 Sep 17;15(1):797. doi: 10.1186/1471-2164-15-797 (PMC4287105; doi:10.1186/1471-2164-15-797)
Supplement: Supplementary file 11 — Additional file 11: Features of genes tested by real time RT-PCR '.xlsx’ file. Gene names, description and primer (up and down) of the 10 genes tested by real time RT-PCR. (XLSX 13 KB) [file 12864_2014_6780_MOESM11_ESM.xlsx]

## Sheet: qPCR
ADDITIONAL FILE 11
Features of genes tested by real-time RT-PCR.
Gene names	Gene description	primer up	primer down
PHKA1	phosphorylase kinase, alpha 1 (muscle)	TCCCCTGGGTATAGATTTGATG	CTGTTCAGTGCTCCATCCAG
DLK1	delta-like 1 homolog (Drosophila)	GGAGGGACTGTCAGAAGAAGG	TCATGAGCTCGCAGAAATTG
RASGRP3	RAS guanyl releasing protein 3 (calcium and DAG-regulated)	GACCAGGAGGAAGCAGACAT	GAGAGCTGGAGGGTTCTTCA
DUT	deoxyuridine triphosphatase	CGCACAGCTCATTTGTGAAC	TCCAGTGGAACCAAAACCTC
GBP1	guanylate binding protein 1, interferon-inducible	AGAGCAAGAGAGGACGATGG	AAAGCGCTCTTCTCCAGTTC
GPD1	glycerol-3-phosphate dehydrogenase 1 (soluble)	AGCACAAGGGCCTGGTGGA	GACTGGGTGGTTCTCGTAGCATATC
SLC38A4	solute carrier family 38, member 4	ATGGATCCCATGGAACTGAG	TTCTTTTGCCCCAAAAATCC
IL1RAPL2	interleukin 1 receptor accessory protein-like 2	CCCAGAAAGGGACCTGATTC	ATGGAGTCTGCTTTCCAATTC
SPG7	spastic paraplegia 7 (pure and complicated autosomal recessive)	GAAGGTGCTGCGGGACAAC	CTCAATGTCCTCGTAGCTGATGACT
ARG2	arginase 2	CCTGTTGTAGGGGGACTAACC	TAGCCTTGGCCTCTTCCTC
